# Supplementary material for: Sensory adaptation mediates efficient and unambiguous encoding of natural stimuli by vestibular thalamocortical pathways
Source: Nat Commun. 2022 May 12;13:2612. doi: 10.1038/s41467-022-30348-x (PMC9098492; doi:10.1038/s41467-022-30348-x)
Supplement: Supplementary file 3 — Source Data [file 41467_2022_30348_MOESM3_ESM.xlsx]

## Sheet: Figure 1
Panel B
-19.4326
-18.0039
-16.5146
-15.7018
-15.5215
-15.5199
-15.7554
-16.3562
-16.7775
-17.1176
-18.0052
-19.1328
-20.7798
-24.1412
-28.9266
-33.5524
-37.6475
-41.6604
-44.8855
-46.6066
-47.4617
-47.6576
-46.3204
-43.3863
-39.9005
-36.8259
-34.1202
-30.745
-26.1987
-21.3604
-17.384
-14.4972
-11.9251
-8.80153
-4.68325
0.465416
6.01217
11.7291
18.4575
26.4304
34.8489
43.1278
50.9237
57.4514
62.7144
68.2924
74.9265
81.5085
87.2231
92.8315
98.79
103.72
107.496
112.165
117.456
121.079
122.927
123.6
121.582
115.67
106.923
96.1803
82.6312
65.5486
45.6832
25.51
8.26461
-3.9957
-11.684
-17.1172
-21.9915
-26.8054
-31.3873
-33.539
-31.2114
-25.6004
-18.5475
-10.0434
0.083263
9.96585
17.106
21.7922
25.028
25.6357
23.581
20.825
17.8366
13.3288
6.53852
-2.17296
-11.4232
-19.5006
-26.4578
-33.1119
-39.0284
-43.9124
-48.5953
-53.6569
-58.0871
-60.5307
-61.799
-64.3021
-68.2183
-70.9684
-71.9681
-73.8759
-78.2299
-83.295
-86.9129
-89.2468
-91.1572
-92.2555
-92.0121
-90.8146
-89.6091
-88.5991
-87.1751
-85.6955
-85.834
-89.1663
-94.6099
-98.9249
-101.067
-101.181
-98.2808
-92.9638
-87.3535
-81.9358
-75.6604
-69.008
-64.1567
-62.001
-60.7474
-58.1352
-54.0921
-49.057
-43.7307
-39.4934
-35.7481
-31.4873
-27.3723
-24.0094
-21.8515
-21.7077
-23.1238
-24.541
-25.2183
-24.7981
-23.2168
-21.726
-21.8911
-23.7328
-25.7964
-26.5823
-25.5203
-23.7232
-22.7204
-21.9673
-19.6625
-15.4723
-10.0431
-3.27018
4.28787
11.1708
17.7375
25.5743
34.4317
42.2842
47.4278
50.0745
51.7744
53.6769
56.3612
59.5228
62.0069
62.4101
59.5368
53.4602
45.5875
38.1169
32.4095
28.3798
25.8067
24.0757
22.7618
22.1783
22.4505
23.0752
23.0431
22.4489
22.4017
22.8822
23.4934
24.7135
26.677
28.4421
28.7607
27.3945
25.185
22.2083
18.426
15.1597
12.8235
10.3953
7.7527
5.60259
4.18475
3.62309
4.66135
6.97497
8.73832
9.91132
11.7591
13.2394
12.8056
11.8342
11.989
12.3211
11.7277
10.7664
10.196
10.0017
9.9512
10.0499
10.1729
10.0547
9.82739
9.72001
9.53776
9.24138
9.03992
8.91992
9.22368
10.5035
12.3112
13.6049
14.3574
15.1371
15.4696
14.8258
14.0662
13.6179
12.4762
10.7039
9.71238
9.63136
9.46357
8.88837
8.15091
7.45988
6.89029
6.29493
5.90262
6.39738
7.53583
7.96679
7.27741
6.99499
7.96255
8.75676
8.5885
8.84668
10.48
12.3865
13.6708
14.9907
16.5331
17.1537
16.3918
15.4381
15.3696
16.2002
17.2672
18.1532
19.5068
21.4309
22.5129
21.6856
19.9887
19.229
19.1172
18.4708
17.914
18.5188
19.6928
20.144
19.4899
18.521
18.2598
18.4651
18.6804
19.7101
21.7944
23.6322
24.1131
23.8344
24.357
25.6601
26.4947
27.1043
28.7461
31.6892
35.18
38.4565
41.8582
46.9553
54.7237
65.0041
77.4536
91.4029
105.152
115.684
121.566
123.724
121.559
113.798
102.523
91.5949
81.5428
70.4632
58.2107
46.5829
37.033
29.0988
22.3198
16.6461
10.9459
4.72269
-0.658139
-3.81461
-5.74302
-8.28328
-11.6649
-15.4071
-18.6478
-20.4073
-20.9839
-21.8
-23.2795
-24.4138
-25.2726
-26.6968
-28.0099
-28.1467
-27.7478
-28.2434
-29.3886
-29.7103
-29.243
-29.186
-29.3437
-28.7379
-27.4679
-25.8189
-23.6268
-21.2279
-18.9403
-16.7977
-15.7685
-16.3301
-17.0617
-17.4263
-18.6275
-20.477
-21.3965
-21.5082
-22.1237
-22.9632
-23.09
-23.0737
-23.422
-23.3364
-22.5412
-21.4585
-20.0715
-19.1372
-19.8193
-20.9274
-20.6658
-19.485
-18.4208
-17.7457
-17.7921
-18.7603
-19.5732
-19.2295
-18.3036
-17.3462
-16.3677
-15.5686
-14.7976
-13.4732
-11.7426
-10.5167
-9.78921
-8.92706
-8.2597
-8.05509
-7.84309
-7.89509
-8.77499
-9.70147
-9.45055
-7.99521
-6.09992
-4.34119
-2.78592
-1.04305
1.13846
3.57094
5.81785
7.6235
9.44915
11.4093
12.9113
14.2646
15.6243
16.0132
15.4119
14.7551
14.2792
13.5755
12.4419
11.1876
10.3375
10.1244
10.0169
9.64469
9.43396
9.25434
8.28145
6.18265
3.58464
1.42796
-0.172917
-1.96872
-4.61253
-7.62339
-10.2638
-13.386
-18.0034
-23.0915
-26.9977
-29.3493
-30.1849
-29.3557
-27.4878
-25.5047
-23.5005
-21.2756
-19.12
-17.579
-17.3632
-18.5861
-19.4317
-18.2224
-16.1774
-15.3519
-15.4093
-14.5612
-12.488
-10.2254
-8.11611
-5.95691
-4.18399
-3.21074
-2.45163
-1.21026
0.321738
1.58761
2.37691
2.87505
3.30249
3.39394
2.76314
1.59662
-0.107794
-2.58676
-4.76044
-4.92963
-2.8191
-0.0654771
1.28352
1.59852
2.53239
3.66928
4.28886
5.28666
6.86302
8.12457
9.03494
9.85909
10.2
10.0786
10.2865
10.9278
11.1043
10.8018
10.8437
11.0359
11.0877
11.7518
13.1062
14.1332
14.6652
15.3004
15.869
16.0952
16.4205
17.1765
18.3487
19.8531
21.4141
22.8009
24.2857
25.9573
26.8878
26.3822
24.9298
22.9982
20.3839
17.2156
14.2709
11.6727
9.08421
7.02137
5.56183
3.63752
1.1339
-0.907426
-2.2656
-3.52205
-4.60528
-5.24042
-5.76257
-6.36039
-7.15888
-8.47038
-9.79227
-10.1846
-9.82179
-9.87539
-10.6409
-11.2654
-11.8611
-13.1399
-14.5055
-15.1095
-15.0939
-15.0962
-15.609
-16.684
-18.063
-19.0571
-18.7238
-17.046
-15.437
-14.9762
-14.9802
-14.4961
-13.2697
-11.3631
-9.40761
-8.2275
-7.83236
-7.39617
-6.35363
-4.87407
-3.50137
-2.7365
-2.65201
-3.20903
-4.10351
-4.46467
-4.00797
-3.32712
-2.981
-3.4856
-4.85307
-5.98023
-6.19922
-5.96257
-5.33176
-4.21113
-3.20474
-2.39352
-1.11774
0.409196
1.59088
2.54435
3.25218
3.80211
4.63716
5.67093
6.53048
7.20119
8.3838
10.4964
12.9142
15.2731
17.6356
19.8217
21.5479
22.5836
22.9742
22.9387
22.2958
20.5066
17.7844
15.2229
13.4455
12.228
11.1816
10.3816
9.85496
8.74172
6.89204
5.67221
5.50465
5.30849
4.68496
4.23624
4.10886
3.89468
3.46919
2.88839
2.23675
1.68151
0.957326
-0.218181
-1.41492
-2.36311
-3.59571
-5.27603
-6.53212
-7.04377
-7.62713
-8.3808
-8.31336
-7.39525
-6.96222
-7.2118
-6.8308
-5.82972
-5.61056
-6.20629
-6.49799
-6.49867
-6.8507
-7.47054
-7.90321
-7.951
-7.97528
-7.99898
-7.47423
-6.53507
-5.80468
-5.66688
-5.84566
-5.76647
-5.67167
-6.10439
-6.81449
-6.90657
-6.41135
-6.59206
-7.50586
-8.2002
-9.05476
-10.6558
-12.161
-12.7482
-13.058
-14.0675
-15.5933
-17.0074
-17.9888
-18.1313
-17.4972
-16.8669
-16.6317
-16.5
-16.545
-16.8637
-16.447
-14.8664
-13.4307
-13.1116
-13.0956
-12.2935
-11.0493
-9.79478
-8.14737
-5.90778
-3.33616
-0.518663
2.89071
6.65269
10.4247
13.5107
14.8403

## Sheet: Figure 2
panel B, C			panel D, E				panel F										panel G
stimulus	FR		stimulus	FR			Freq	0.5	1	2	3	4	5	8	17		Freq	0.5	1	2	3	4	5	8	17
-19.4326	13.9627		-6.84309	50.608		Atificial	Gain	0.614754	0.491803	0.409836	0.532787	0.655738	0.778689	0.983607	2.37705		Phase	11	10.5	12	14.5	14.5	18	28	30.5
-18.0039	17.2568		-9.95422	42.1263			Natural										Natural
-16.5146	21.5613		-12.7127	31.6527			Freq	Gain									Freq	Phase
-15.7018	26.2457		-14.0365	24.0513			0	0.321804									0	0
-15.5215	30.6028		-12.5221	20.1869			0.488281	0.323967									0.488281	0.0768988
-15.5199	33.3324		-8.00668	21.417			0.976562	0.325216									0.976562	0.136448
-15.7554	34.4322		-1.52497	27.5114			1.46484	0.309241									1.46484	0.228025
-16.3562	34.3698		5.65377	35.6941			1.95312	0.330447									1.95312	0.371403
-16.7775	33.2878		11.1833	44.6723			2.44141	0.362812									2.44141	0.439914
-17.1176	31.7895		13.7732	52.1798			2.92969	0.336112									2.92969	0.583317
-18.0052	30.2663		12.7892	57.6237			3.41797	0.333966									3.41797	0.697381
-19.1328	28.3464		8.67333	59.6431			3.90625	0.314708									3.90625	0.730336
-20.7798	26.2439		3.04555	56.3278			4.39453	0.30496									4.39453	0.710862
-24.1412	24.6765		-3.27648	48.9239			4.88281	0.300634									4.88281	0.681668
-28.9266	23.2968		-8.82107	38.2234			5.37109	0.302991									5.37109	0.693275
-33.5524	21.4429		-12.619	28.2492			5.85938	0.289416									5.85938	0.631304
-37.6475	19.5799		-13.8196	22.2066			6.34766	0.30164									6.34766	0.53787
-41.6604	18.5167		-11.6082	19.9577			6.83594	0.307215									6.83594	0.440372
-44.8855	18.6156		-6.56688	22.962			7.32422	0.301817									7.32422	0.366448
-46.6066	19.9859		0.579135	29.4219			7.8125	0.325766									7.8125	0.327768
-47.4617	22.5597		7.57292	37.6589			8.30078	0.296434									8.30078	0.306441
-47.6576	25.9962		12.1681	46.3075			8.78906	0.207461									8.78906	0.255245
-46.3204	29.4352		13.5907	53.2715			9.27734	0.181739									9.27734	0.350102
-43.3863	32.6577		11.5378	58.0337			9.76562	0.151307									9.76562	0.522416
-39.9005	36.2072		7.07074	58.0368			10.2539	0.145875									10.2539	0.810007
-36.8259	39.6815		1.17524	53.2562			10.7422	0.184373									10.7422	1.02597
-34.1202	42.082		-4.94986	44.7645			11.2305	0.231653									11.2305	1.04349
-30.745	43.4525		-9.88618	34.7437			11.7188	0.26051									11.7188	1.05628
-26.1987	44.6563		-12.9523	27.2009			12.207	0.291129									12.207	1.09364
-21.3604	45.7646		-12.9746	22.1625			12.6953	0.343196									12.6953	1.2425
-17.384	46.4196		-9.73512	21.367			13.1836	0.422572									13.1836	1.22105
-14.4972	46.6056		-3.83609	25.3655			13.6719	0.441973									13.6719	1.1791
-11.9251	46.3595		3.38718	31.8653			14.1602	0.494745									14.1602	1.16545
-8.80153	46.1302		9.40835	40.1952			14.6484	0.511121									14.6484	1.14044
-4.68325	47.0028		12.9288	47.5626			15.1367	0.476404									15.1367	1.13328
0.465416	49.7395		13.1936	52.8056			15.625	0.461332									15.625	1.14929
6.01217	53.8987		10.2471	55.4745			16.1133	0.461837									16.1133	1.08428
11.7291	58.756		5.33386	53.9785			16.6016	0.447146									16.6016	0.994156
18.4575	64.1271		-0.617542	48.5063			17.0898	0.321064									17.0898	0.968701
26.4304	70.274		-6.08978	39.7719			17.5781	0.269624									17.5781	0.889159
34.8489	76.9768		-10.0827	30.9914			18.0664	0.234394									18.0664	0.83026
43.1278	83.1843		-12.0276	24.7979			18.5547	0.17908									18.5547	0.731221
50.9237	88.6603		-10.9207	21.7151			19.043	0.153167									19.043	0.809518
57.4514	93.7322		-6.85953	23.1696			19.5312	0.137108									19.5312	0.750356
62.7144	98.5288		-0.579153	28.4949			20.0195	0.133117									20.0195	0.692395
68.2924	103.286		6.03661	35.9887
74.9265	107.665		10.7831	44.5831
81.5085	111.565		12.8194	51.6872
87.2231	115.226		11.5226	55.9024
92.8315	117.977		7.47101	56.712
98.79	119.771		1.99936	52.673
103.72	121.256		-3.78852	45.0858
107.496	122.108		-8.46186	35.9557
112.165	122.049		-11.4231	27.6857
117.456	122.046		-11.9321	23.3142
121.079	122.934		-9.30571	22.5075
122.927	123.886		-4.10919	25.4056
123.6	123.929		2.4777	32.1282
121.582	122.71		8.33246	39.8925
115.67	119.054		11.9232	46.667
106.923	111.481		12.6827	51.9257
96.1803	100.185		10.1003	54.9825
82.6312	86.977		5.10097	54.593
65.5486	73.4763		-0.945719	49.7547
45.6832	60.5083		-6.97741	41.3043
25.51	48.3995		-11.6954	32.3512
8.26461	37.7068		-14.7522	24.8654
-3.9957	29.1348		-15.5593	19.7711
-11.684	22.7487		-14.2921	17.8052
-17.1172	18.3899		-13.2402	17.5499
-21.9915	15.8759
-26.8054	15.0378
-31.3873	15.8008
-33.539	18.1497
-31.2114	22.1218
-25.6004	27.7002
-18.5475	34.7111
-10.0434	42.4284
0.083263	50.514
9.96585	59.2797
17.106	67.7045
21.7922	73.6578
25.028	76.0867
25.6357	75.3546
23.581	72.2647
20.825	67.2254
17.8366	60.1759
13.3288	51.5652
6.53852	42.2467
-2.17296	33.177
-11.4232	25.3675
-19.5006	19.1133
-26.4578	14.3358
-33.1119	10.8813
-39.0284	8.51063
-43.9124	7.07372
-48.5953	6.41014
-53.6569	6.4589
-58.0871	7.14949
-60.5307	8.46477
-61.799	10.3521
-64.3021	12.6548
-68.2183	15.0448
-70.9684	16.6473
-71.9681	17.1684
-73.8759	17.3019
-78.2299	17.3182
-83.295	16.5909
-86.9129	14.8271
-89.2468	12.8462
-91.1572	11.3089
-92.2555	10.4343
-92.0121	10.3772
-90.8146	11.1284
-89.6091	12.7055
-88.5991	14.9264
-87.1751	17.4991
-85.6955	19.5585
-85.834	20.3821
-89.1663	20.3146
-94.6099	19.1725
-98.9249	17.0632
-101.067	15.0774
-101.181	13.7697
-98.2808	13.4409
-92.9638	14.2583
-87.3535	16.2909
-81.9358	19.6302
-75.6604	24.1533
-69.008	29.6183
-64.1567	35.057
-62.001	39.6442
-60.7474	43.0873
-58.1352	44.8577
-54.0921	45.6597
-49.057	46.4703
-43.7307	47.0681
-39.4934	47.4402
-35.7481	47.3697
-31.4873	46.4088
-27.3723	45.1364
-24.0094	44.238
-21.8515	43.2552
-21.7077	41.4321
-23.1238	38.5977
-24.541	34.7895
-25.2183	30.445
-24.7981	26.5989
-23.2168	24.0358
-21.726	22.882
-21.8911	23.0334
-23.7328	23.9587
-25.7964	24.7407
-26.5823	25.459
-25.5203	26.8562
-23.7232	28.9832
-22.7204	31.132
-21.9673	32.2615
-19.6625	32.2956
-15.4723	32.4622
-10.0431	34.0549
-3.27018	37.7722
4.28787	43.8014
11.1708	51.9098
17.7375	60.9947
25.5743	69.9256
34.4317	78.3909
42.2842	85.7704
47.4278	91.3855
50.0745	94.6925
51.7744	95.411
53.6769	94.4937
56.3612	92.8257
59.5228	90.4377
62.0069	87.134
62.4101	82.7815
59.5368	77.6896
53.4602	72.1662
45.5875	66.4255
38.1169	61.4277
32.4095	57.7535
28.3798	55.0698
25.8067	53.3939
24.0757	52.2736
22.7618	50.9732
22.1783	50.0712
22.4505	50.4993
23.0752	52.0408
23.0431	53.9795
22.4489	56.0169
22.4017	57.8907
22.8822	59.2008
23.4934	59.3028
24.7135	57.3626
26.677	53.5047
28.4421	49.2337
28.7607	46.0862
27.3945	43.9937
25.185	42.2789
22.2083	41.0009
18.426	39.7592
15.1597	38.1783
12.8235	36.2093
10.3953	34.0002
7.7527	32.1773
5.60259	30.4637
4.18475	28.8931
3.62309	28.5196
4.66135	29.8218
6.97497	32.9024
8.73832	37.4728
9.91132	42.4905
11.7591	47.1484
13.2394	50.949
12.8056	52.8863
11.8342	52.3201
11.989	49.528
12.3211	45.5427
11.7277	41.5959
10.7664	37.8217
10.196	34.5738
10.0017	32.8763
9.9512	33.0097
10.0499	34.8759
10.1729	37.6276
10.0547	40.3257
9.82739	42.7708
9.72001	44.5814
9.53776	45.5572
9.24138	45.5456
9.03992	44.7338
8.91992	44.2877
9.22368	44.7471
10.5035	45.8148
12.3112	47.8749
13.6049	51.31
14.3574	54.9416
15.1371	57.567
15.4696	59.5927
14.8258	60.9379
14.0662	60.5253
13.6179	58.4497
12.4762	55.5596
10.7039	52.3857
9.71238	49.333
9.63136	46.6674
9.46357	45.1599
8.88837	45.0899
8.15091	45.5527
7.45988	45.9889
6.89029	46.0637
6.29493	45.5608
5.90262	44.1945
6.39738	41.7744
7.53583	39.2497
7.96679	37.7214
7.27741	37.2288
6.99499	37.0966
7.96255	37.4616
8.75676	38.7445
8.5885	40.1236
8.84668	40.5886
10.48	40.3039
12.3865	40.4831
13.6708	41.3352
14.9907	42.2849
16.5331	43.4149
17.1537	44.5502
16.3918	45.635
15.4381	46.7121
15.3696	48.0934
16.2002	50.0316
17.2672	52.0216
18.1532	53.7617
19.5068	54.295
21.4309	52.8802
22.5129	50.4099
21.6856	48.1165
19.9887	46.264
19.229	44.8864
19.1172	44.5137
18.4708	44.7105
17.914	44.5623
18.5188	44.0632
19.6928	44.0059
20.144	44.7626
19.4899	45.5988
18.521	45.894
18.2598	46.0467
18.4651	46.75
18.6804	47.7141
19.7101	48.4295
21.7944	48.918
23.6322	49.6685
24.1131	50.5615
23.8344	50.4512
24.357	49.6919
25.6601	49.0441
26.4947	48.457
27.1043	48.2524
28.7461	48.6633
31.6892	50.4985
35.18	54.2076
38.4565	59.0306
41.8582	64.6239
46.9553	70.9004
54.7237	77.8696
65.0041	86.0508
77.4536	95.0999
91.4029	103.234
105.152	108.901
115.684	111.247
121.566	109.716
123.724	104.853
121.559	97.9943
113.798	89.4851
102.523	79.1267
91.5949	67.7659
81.5428	56.7965
70.4632	46.7996
58.2107	37.5607
46.5829	29.4919
37.033	23.1995
29.0988	18.6505
22.3198	15.7734
16.6461	14.3708
10.9459	14.2706
4.72269	15.3015
-0.658139	17.132
-3.81461	19.2729
-5.74302	20.6803
-8.28328	21.1566
-11.6649	21.1623
-15.4071	20.2536
-18.6478	18.6751
-20.4073	17.4168
-20.9839	16.9616
-21.8	17.4509
-23.2795	18.7787
-24.4138	20.4906
-25.2726	21.7212
-26.6968	22.604
-28.0099	23.9576
-28.1467	25.8608
-27.7478	27.8293
-28.2434	28.3566
-29.3886	26.7258
-29.7103	24.3667
-29.243	22.4867
-29.186	21.3785
-29.3437	20.9904
-28.7379	20.5264
-27.4679	19.4288
-25.8189	18.3608
-23.6268	17.8452
-21.2279	17.876
-18.9403	17.9916
-16.7977	17.3543
-15.7685	16.2585
-16.3301	15.5739
-17.0617	15.6566
-17.4263	16.5899
-18.6275	18.2565
-20.477	20.1001
-21.3965	21.3085
-21.5082	22.066
-22.1237	23.0966
-22.9632	24.2032
-23.09	24.7468
-23.0737	24.9704
-23.422	25.5641
-23.3364	26.217
-22.5412	26.3617
-21.4585	26.4185
-20.0715	26.9028
-19.1372	27.1975
-19.8193	26.7254
-20.9274	25.7568
-20.6658	24.0976
-19.485	21.9309
-18.4208	20.2654
-17.7457	19.4444
-17.7921	19.4334
-18.7603	19.8002
-19.5732	19.6012
-19.2295	18.9706
-18.3036	18.7014
-17.3462	19.0002
-16.3677	19.6609
-15.5686	19.8564
-14.7976	19.4526
-13.4732	19.3345
-11.7426	19.8544
-10.5167	20.9617
-9.78921	21.9586
-8.92706	22.33
-8.2597	22.729
-8.05509	23.6219
-7.84309	24.6229
-7.89509	25.0185
-8.77499	25.0576
-9.70147	25.1985
-9.45055	24.8671
-7.99521	24.2546
-6.09992	24.2798
-4.34119	25.241
-2.78592	26.9248
-1.04305	28.5128
1.13846	29.8609
3.57094	31.6225
5.81785	33.2877
7.6235	34.2621
9.44915	34.5414
11.4093	34.1305
12.9113	33.7047
14.2646	33.1859
15.6243	32.2485
16.0132	31.4781
15.4119	30.629
14.7551	29.5809
14.2792	29.1375
13.5755	29.486
12.4419	29.9558
11.1876	30.2296
10.3375	30.8851
10.1244	31.7764
10.0169	32.3005
9.64469	32.9817
9.43396	33.7995
9.25434	34.2147
8.28145	34.7091
6.18265	35.068
3.58464	34.9226
1.42796	34.5444
-0.172917	33.6205
-1.96872	32.4821
-4.61253	31.3072
-7.62339	29.6098
-10.2638	27.9669
-13.386	26.5516
-18.0034	24.7362
-23.0915	22.9202
-26.9977	21.9411
-29.3493	22.0376
-30.1849	23.1266
-29.3557	24.5707
-27.4878	25.6383
-25.5047	26.729
-23.5005	28.3914
-21.2756	30.0799
-19.12	31.3296
-17.579	32.5472
-17.3632	33.5899
-18.5861	33.3825
-19.4317	31.7432
-18.2224	29.7301
-16.1774	28.3263
-15.3519	27.728
-15.4093	27.2203
-14.5612	26.6044
-12.488	26.6053
-10.2254	27.5743
-8.11611	29.09
-5.95691	30.242
-4.18399	30.9769
-3.21074	31.3231
-2.45163	31.0254
-1.21026	30.7371
0.321738	30.2645
1.58761	29.2457
2.37691	28.3571
2.87505	27.3968
3.30249	25.9147
3.39394	24.436
2.76314	23.4022
1.59662	22.2554
-0.107794	20.5835
-2.58676	19.159
-4.76044	18.6909
-4.92963	19.4501
-2.8191	21.5452
-0.0654771	24.8599
1.28352	28.9258
1.59852	33.041
2.53239	37.607
3.66928	43.255
4.28886	49.3392
5.28666	54.5464
6.86302	57.6246
8.12457	58.3099
9.03494	56.7361
9.85909	53.4191
10.2	49.6957
10.0786	46.1458
10.2865	43.3928
10.9278	42.3231
11.1043	42.79
10.8018	43.7148
10.8437	43.8429
11.0359	43.3184
11.0877	42.7574
11.7518	42.1485
13.1062	41.9877
14.1332	42.5366
14.6652	42.4358
15.3004	40.7943
15.869	38.7296
16.0952	36.7092
16.4205	34.6329
17.1765	33.2949
18.3487	33.1195
19.8531	33.5361
21.4141	33.9818
22.8009	34.9387
24.2857	36.2972
25.9573	37.5005
26.8878	38.9031
26.3822	40.2464
24.9298	40.8344
22.9982	40.506
20.3839	39.4181
17.2156	37.5799
14.2709	35.0411
11.6727	31.9269
9.08421	28.5074
7.02137	25.7079
5.56183	23.9956
3.63752	23.2122
1.1339	22.6317
-0.907426	21.5011
-2.2656	20.2529
-3.52205	19.3442
-4.60528	18.3531
-5.24042	16.5401
-5.76257	14.1235
-6.36039	11.9821
-7.15888	10.4296
-8.47038	9.62875
-9.79227	9.6423
-10.1846	10.4497
-9.82179	12.0632
-9.87539	14.3212
-10.6409	16.9625
-11.2654	19.2128
-11.8611	20.486
-13.1399	21.3863
-14.5055	22.1741
-15.1095	22.2273
-15.0939	21.6652
-15.0962	21.2619
-15.609	21.1993
-16.684	20.8267
-18.063	19.8617
-19.0571	19.0937
-18.7238	19.2129
-17.046	20.3001
-15.437	22.3061
-14.9762	24.5976
-14.9802	26.1845
-14.4961	26.9314
-13.2697	26.8238
-11.3631	25.9928
-9.40761	25.3298
-8.2275	24.9272
-7.83236	24.1529
-7.39617	23.2916
-6.35363	23.2695
-4.87407	24.4558
-3.50137	26.8208
-2.7365	29.9238
-2.65201	32.5562
-3.20903	33.833
-4.10351	33.3037
-4.46467	30.8828
-4.00797	27.635
-3.32712	24.9204
-2.981	23.3399
-3.4856	22.9752
-4.85307	23.6033
-5.98023	24.3495
-6.19922	24.7884
-5.96257	25.5658
-5.33176	27.0535
-4.21113	28.7508
-3.20474	30.0249
-2.39352	31.3301
-1.11774	32.6946
0.409196	33.4607
1.59088	33.8714
2.54435	33.7418
3.25218	33.1525
3.80211	32.5009
4.63716	31.5392
5.67093	30.9163
6.53048	31.334
7.20119	32.4228
8.3838	33.6936
10.4964	35.593
12.9142	38.7387
15.2731	42.5591
17.6356	46.6528
19.8217	51.1793
21.5479	55.6534
22.5836	59.6068
22.9742	62.6247
22.9387	63.6634
22.2958	62.0998
20.5066	58.3541
17.7844	53.3031
15.2229	47.7043
13.4455	42.191
12.228	37.7158
11.1816	34.9493
10.3816	33.7095
9.85496	33.019
8.74172	31.914
6.89204	30.0973
5.67221	27.7436
5.50465	25.5945
5.30849	24.1495
4.68496	22.8508
4.23624	21.1017
4.10886	19.3892
3.89468	18.4925
3.46919	18.652
2.88839	19.8338
2.23675	21.7957
1.68151	23.691
0.957326	24.8725
-0.218181	25.7568
-1.41492	26.2698
-2.36311	26.0565
-3.59571	25.8481
-5.27603	25.9775
-6.53212	25.8091
-7.04377	25.3352
-7.62713	25.3024
-8.3808	25.9643
-8.31336	26.7007
-7.39525	27.0033
-6.96222	27.3865
-7.2118	28.054
-6.8308	28.2587
-5.82972	28.0983
-5.61056	28.0086
-6.20629	27.4827
-6.49799	26.5565
-6.49867	25.96
-6.8507	25.4603
-7.47054	24.537
-7.90321	23.7829
-7.951	23.9438
-7.97528	25.1179
-7.99898	26.9213
-7.47423	28.5545
-6.53507	30.1508
-5.80468	32.3673
-5.66688	34.5824
-5.84566	36.215
-5.76647	37.1688
-5.67167	37.5978
-6.10439	38.1593
-6.81449	38.5715
-6.90657	38.6494
-6.41135	38.5066
-6.59206	37.8811
-7.50586	37.0126
-8.2002	35.8831
-9.05476	35.0252
-10.6558	34.9707
-12.161	34.8464
-12.7482	34.1072
-13.058	32.5839
-14.0675	30.4786
-15.5933	28.4615
-17.0074	26.222
-17.9888	23.6294
-18.1313	21.599
-17.4972	20.6241
-16.8669	20.7286
-16.6317	21.7257
-16.5	22.7553
-16.545	23.3198
-16.8637	23.9451
-16.447	25.1204
-14.8664	26.3264
-13.4307	26.8373
-13.1116	26.9289
-13.0956	26.5607
-12.2935	25.6775
-11.0493	25.1475
-9.79478	25.57
-8.14737	26.7783
-5.90778	28.0946
-3.33616	29.4266
-0.518663	31.5028
2.89071	34.6766
6.65269	38.0485
10.4247	41.151
13.5107	43.8371
14.8403	45.1013

## Sheet: Figure 3
panel B			panel C			panel D, E				panel F										panel G
stimulus	FR		stimulus	FR		stimulus	FR			Freq	0.5	1	2	3	4	5	8	17		Freq	0.5	1	2	3	4	5	8	17
-15.7839	67.8042		-15.9946	64.8078		4.96933	89.1279		Atificial	Gain	0.64305	0.73075	0.8127	0.98027	1.03519	1.19468	1.37554	1.86621		Phase	24.96	40.7893	40.8572	45.1895	44.8971	50.5801	65.3973	80.0973
-18.3885	66.8477		-16.2463	64.6519		9.43572	88.9373			Natural										Natural
-22.6552	65.4321		-16.503	64.4881		12.2547	86.4732			Freq	Gain									Freq	Phase
-27.3712	64.7448		-16.7625	64.316		12.6918	81.3161			0	0.748233									0	0.622523
-31.6845	65.7507		-17.024	64.1362		10.1685	70.3585			0.488281	0.774627									0.488281	7.97005
-36.1314	67.1386		-17.2883	63.951		5.27356	57.4936			0.976562	0.80733									0.976562	15.3321
-40.3857	67.6992		-17.5566	63.764		-0.515141	44.9682			1.46484	0.846282									1.46484	20.3326
-42.8955	67.6698		-17.8296	63.5785		-5.9139	34.8792			1.95312	0.887651									1.95312	28.039
-43.2278	69.0778		-18.1084	63.3974		-9.7312	30.2443			2.44141	0.927528									2.44141	29.6772
-42.0986	72.2983		-18.3955	63.2229		-11.7174	31.1478			2.92969	0.971735									2.92969	35.4185
-40.5451	75.4153		-18.6951	63.0568		-11.0271	41.3267			3.41797	1.01918									3.41797	40.6224
-39.1401	77.7489		-19.0118	62.9004		-7.32841	58.0036			3.90625	1.06444									3.90625	47.398
-37.3675	78.7867		-19.3484	62.7544		-1.67092	71.2637			4.39453	1.10261									4.39453	54.9129
-34.9612	78.3137		-19.7068	62.6191		4.62565	78.4254			4.88281	1.12481									4.88281	60.9968
-31.8398	76.6913		-20.0892	62.4943		9.52961	83.3718			5.37109	1.16569									5.37109	66.5924
-28.1777	74.4098		-20.4975	62.3794		12.0763	84.6357			5.85938	1.21042									5.85938	76.5412
-24.2308	73.0773		-20.9312	62.2731		11.7368	77.0367			6.34766	1.2403									6.34766	79.7916
-20.3739	73.9684		-21.3878	62.1742		8.30496	63.6953			6.83594	1.16998									6.83594	82.4176
-16.969	77.248		-21.8637	62.0826		3.05743	46.3439			7.32422	1.10602									7.32422	84.4329
-13.1872	81.5089		-22.3557	62		-2.7626	29.8836			7.8125	1.14313									7.8125	86.0127
-9.38159	84.774		-22.8603	61.9294		-7.64616	23.0947			8.30078	1.12818									8.30078	79.3226
-6.55874	87.1941		-23.3734	61.8738		-10.8206	23.1787			8.78906	1.1673									8.78906	77.2316
-4.70273	89.4719		-23.8894	61.8356		-11.8912	30.3554			9.27734	1.24501									9.27734	74.6355
-1.97758	92.0124		-24.404	61.8168		-9.90458	45.1727			9.76562	1.33442									9.76562	79.085
2.77316	95.5098		-24.9146	61.819		-5.34625	61.8241			10.2539	1.4326									10.2539	74.1658
8.07773	99.0866		-25.4187	61.8432		0.742274	77.8492			10.7422	1.40438									10.7422	77.3963
14.2706	100.878		-25.9131	61.8903		6.68008	88.1424			11.2305	1.47234									11.2305	77.3795
21.2706	99.5512		-26.395	61.9604		10.6915	90.3742			11.7188	1.52425									11.7188	78.9873
28.6817	104.908		-26.8624	62.0535		12.2613	85.409			12.207	1.47445									12.207	84.3227
36.2801	108.809		-27.3155	62.169		10.6756	73.314			12.6953	1.53264									12.6953	87.0307
42.2468	112.81		-27.7554	62.306		6.39819	59.8903			13.1836	1.57036									13.1836	88.1955
47.5946	116.89		-28.1831	62.463		0.826226	49.2354			13.6719	1.63723									13.6719	86.7624
52.3056	120.923		-28.5997	62.6381		-4.79283	41.0629			14.1602	1.64393									14.1602	87.8394
56.3014	124.663		-29.0087	62.8292		-9.04846	36.5817			14.6484	1.65966									14.6484	88.4517
62.1615	128.608		-29.4148	63.0335		-11.5367	39.1923			15.1367	1.69908									15.1367	92.4007
68.0944	123.573		-29.8224	63.248		-11.4708	47.1249			15.625	1.6637									15.625	96.9456
72.4501	120.178		-30.2341	63.4713		-8.35159	56.5482			16.1133	1.73247									16.1133	101.833
75.835	119.225		-30.6505	63.7036		-3.08395	66.8158			16.6016	1.69467									16.6016	104.012
79.4809	110.059		-31.0725	63.9462		3.16826	75.7036			17.0898	1.77384									17.0898	113.743
84.6588	111.03		-31.5007	64.2006		8.42303	81.8973			17.5781	1.8189									17.5781	123.157
89.3937	111.459		-31.9348	64.4676		11.4809	80.6287			18.0664	1.87535									18.0664	120.097
96.2009	112.334		-32.3737	64.7476		11.863	70.0265			18.5547	1.85913									18.5547	126.555
105.118	104.699		-32.8164	65.0405		9.09849	56.1629			19.043	1.90435									19.043	121.473
110.273	108.586		-33.2635	65.3455		4.22251	42.2791			19.5312	1.93118									19.5312	114.881
111.754	103.933		-33.7166	65.6618		-1.4817	29.7482			20.0195	1.95752									20.0195	129.49
111.658	100.122		-34.1772	65.9875		-6.61673	22.2075
114.196	96.431		-34.6454	66.3207		-10.1246	21.9106
119.647	102.849		-35.1208	66.659		-11.7129	29.1473
120.783	99.1277		-35.6028	67.0013		-10.4164	41.2986
114.379	94.5122		-36.0891	67.3485		-6.3029	53.2245
100.611	98.2792		-36.5753	67.7023		-0.490301	65.2164
80.8704	100.124		-37.0555	68.0646		5.54648	75.0174
57.0011	99.8266		-37.5242	68.4364		9.89016	79.9598
33.1178	97.5719		-37.9777	68.8186		11.9026	81.5087
13.5834	94.3845		-38.4138	69.2112		11.0243	76.0626
-0.970542	90.7165		-38.8301	69.6139		7.21965	65.9157
-11.2299	86.6904		-39.2248	70.0258		1.88237	56.5726
-19.6051	83.1734		-39.5988	70.4454		-3.73047	47.8335
-26.4434	81.096		-39.9555	70.8706		-8.23046	43.0101
-32.2604	80.5228		-40.2995	71.2991		-11.0144	45.2581
-37.4123	80.1439		-40.6343	71.7279		-11.5717	51.2956
-41.295	78.8925		-40.9624	72.1554		-9.05057	59.5237
-44.2297	77.4256		-41.2861	72.5818		-4.11604	70.0043
-42.5422	76.3345		-41.6069	73.0083		2.00041	78.9634
-35.6192	75.5889		-41.9243	73.4358		7.50816	85.0131
-24.8981	75.4341		-42.2343	73.8648		10.8536	86.4327
-11.6381	76.3924		-42.5304	74.2949		11.7208	82.5939
0.485042	79.0482		-42.8061	74.7255		9.52735	74.6553
10.4294	82.7093		-43.0554	75.155		4.78384	59.9843
16.6836	86.3931		-43.2724	75.5813		-1.01649	45.1526
19.5497	89.946		-43.4515	76.0022		-6.66973	37.5174
20.2531	92.3611		-43.5894	76.4164		-10.9181	35.9459
19.2465	91.8092		-43.6864	76.8243		-13.7102	38.7723
18.9647	87.4509		-43.7455	77.2273		-14.5266	46.4445
18.0807	80.5743		-43.771	77.6267		-13.2463	58.1536
14.5366	72.4214		-43.7672	78.0231		-12.1525	65.3361
7.46846	64.0527		-43.7391	78.4163
-2.51585	57.058		-43.6931	78.8055
-11.6514	51.5395		-43.6356	79.1893
-19.1292	47.0204		-43.5705	79.5656
-26.289	42.9651		-43.5	79.9317
-33.8027	39.6707		-43.4261	80.2839
-41.3335	37.8351		-43.3506	80.6185
-47.0613	37.0828		-43.2749	80.9325
-51.1043	37.3416		-43.198	81.2248
-55.2735	38.6567		-43.1177	81.4949
-60.3073	41.3503		-43.0314	81.7421
-65.5812	44.7833		-42.9378	81.9649
-69.2429	47.9121		-42.8354	82.1614
-70.0864	51.3034		-42.7215	82.3305
-68.8125	54.5422		-42.5935	82.4727
-67.4073	57.3768		-42.4507	82.5897
-67.4029	60.4113		-42.2941	82.6822
-69.3425	63.3473		-42.1257	82.7506
-72.8363	66.4461		-41.9474	82.7943
-76.9041	68.9681		-41.7617	82.8124
-80.373	69.5935		-41.5731	82.8046
-82.5013	68.6136		-41.387	82.7725
-84.4991	66.6035		-41.2072	82.7186
-86.7097	64.6595		-41.0354	82.6447
-87.8873	63.6289		-40.8721	82.5521
-86.7895	63.4455		-40.7181	82.4412
-83.3307	64.1703		-40.5739	82.3118
-79.3153	65.7306		-40.4383	82.163
-75.9855	67.9501		-40.3084	81.9952
-74.1829	70.5274		-40.1811	81.8103
-74.1183	72.851		-40.0546	81.6108
-75.4092	74.1441		-39.9282	81.3994
-78.7768	73.9486		-39.8004	81.1777
-84.209	72.626		-39.6691	80.9466
-90.8557	70.7452		-39.5329	80.7066
-96.4746	68.9119		-39.392	80.4571
-97.0839	67.6464		-39.2467	80.1969
-91.0052	66.7123		-39.0958	79.9243
-81.6738	66.1392		-38.9375	79.6371
-74.2848	66.6074		-38.7703	79.334
-70.1759	67.2892		-38.5934	79.0155
-68.0955	66.4092		-38.4066	78.683
-65.9558	64.287		-38.2083	78.3375
-62.1508	62.7929		-37.9968	77.9794
-56.9324	62.5931		-37.7725	77.6083
-51.3186	62.7339		-37.5376	77.2232
-47.0113	63.1594		-37.2946	76.8226
-44.6471	64.4745		-37.0456	76.4063
-43.4466	66.5818		-36.7923	75.9753
-41.0795	69.856		-36.5373	75.5321
-35.574	74.5889		-36.2828	75.0784
-27.49	79.6434		-36.03	74.6157
-18.7551	83.526		-35.7779	74.1445
-12.7971	85.75		-35.525	73.6651
-11.8667	86.4151		-35.2705	73.1789
-14.4524	86.2797		-35.0138	72.6889
-17.1571	85.973		-34.7526	72.1994
-17.3988	84.9995		-34.4837	71.7143
-15.4042	83.0043		-34.2041	71.237
-13.8803	80.7802		-33.9122	70.7702
-14.5202	79.9383		-33.6071	70.3163
-17.1216	81.2309		-33.2874	69.8769
-20.0003	84.0372		-32.9517	69.4532
-20.882	87.4488		-32.5998	69.0461
-20.315	90.7093		-32.2338	68.6556
-20.0907	93.2466		-31.8569	68.2815
-21.1999	94.7151		-31.4718	67.923
-23.3813	94.72		-31.0812	67.5787
-24.8366	92.5753		-30.6889	67.2474
-24.3716	88.6362		-30.2995	66.9287
-21.9189	84.0853		-29.9158	66.6243
-18.2798	79.3024		-29.5385	66.3372
-14.7567	74.2363		-29.1662	66.07
-11.3718	69.3227		-28.7977	65.825
-6.78173	65.7629		-28.4324	65.6042
0.185262	63.8389		-28.0686	65.4089
9.09314	62.9998		-27.7031	65.2401
18.4639	62.7885		-27.3328	65.0983
26.9643	62.2944		-26.956	64.9838
32.9161	61.6922		-26.5724	64.8962
36.6772	61.7711		-26.1813	64.8349
39.2791	62.5882		-25.7819	64.7987
41.6899	63.0798		-25.3744	64.786
46.2599	62.7468		-24.9606	64.7949
52.0337	63.3349		-24.5432	64.823
56.467	64.9885		-24.1243	64.8673
59.0504	66.2494		-23.7048	64.9246
59.4004	66.7946		-23.2863	64.9913
57.2403	67.1467		-22.8722	65.0651
52.4317	68.2028		-22.4656	65.1458
45.2142	69.7433		-22.0681	65.234
37.463	71.0343		-21.6802	65.3303
30.3858	72.1467		-21.302	65.435
24.2697	73.1235		-20.9342	65.5475
19.5661	73.707		-20.577	65.667
15.8454	73.9564		-20.2287	65.792
13.09	73.5394		-19.8866	65.9205
11.4489	72.0874		-19.5484	66.0501
10.7382	71.0516		-19.2132	66.1776
10.9689	70.6605		-18.8796	66.2994
11.2585	69.4378		-18.5453	66.4117
11.1279	67.5182		-18.208	66.5116
10.6178	65.994		-17.867	66.5981
10.0813	65.7337		-17.5221	66.6713
10.8238	66.4944		-17.1733	66.731
12.7137	68.3128		-16.8194	66.7762
15.6156	70.9316		-16.4589	66.8056
18.5572	73.3577		-16.0921	66.817
19.7072	75.3615		-15.7196	66.8079
19.441	75.8294		-15.3412	66.777
17.7326	74.8079		-14.9557	66.7247
14.941	73.2777		-14.5625	66.6521
11.5384	71.478		-14.1628	66.5605
7.76382	70.1193		-13.758	66.4501
4.92418	69.3342		-13.3491	66.3207
2.83292	69.254		-12.9363	66.1714
0.464957	69.8054		-12.5211	66.0009
-2.47473	70.3563		-12.1069	65.809
-4.71448	70.6074		-11.6978	65.5973
-4.95222	70.5021		-11.2965	65.3682
-3.65865	70.2843		-10.905	65.1242
-1.47392	69.6825		-10.525	64.8667
0.831755	68.611		-10.1585	64.5969
2.49204	67.6581		-9.80647	64.3155
3.71662	67.1292		-9.46819	64.0245
5.18991	67.1414		-9.14206	63.7274
6.94086	67.4362		-8.82691	63.4291
7.91346	67.7262		-8.52257	63.1341
7.55881	67.7002		-8.22863	62.8465
6.89484	67.1755		-7.94336	62.5699
6.87985	66.7161		-7.66504	62.3074
7.55324	66.6132		-7.39358	62.0616
8.21944	66.7157		-7.13004	61.8346
8.0232	66.752		-6.87498	61.6282
7.03474	66.5262		-6.62843	61.4436
5.93559	66.4271		-6.39097	61.2817
5.51554	66.2251		-6.16428	61.143
6.18051	65.2955		-5.95046	61.0274
7.40844	64.283		-5.75019	60.9347
8.36344	64.1596		-5.56195	60.8639
8.66561	64.8987		-5.38353	60.8139
8.47796	65.8242		-5.21309	60.7831
7.88362	66.612		-5.04794	60.7693
7.22763	67.2324		-4.88334	60.7701
7.24789	67.5671		-4.71332	60.7828
7.77654	68.1563		-4.53232	60.8062
8.44505	68.9859		-4.33608	60.8407
9.22781	68.5923		-4.12122	60.8882
10.3024	66.8414		-3.8841	60.9504
12.255	64.3641		-3.62115	61.0285
14.2324	61.3313		-3.3309	61.1233
15.1164	58.8498		-3.0145	61.2352
14.9702	57.5376		-2.67354	61.3641
14.0571	57.3905		-2.30896	61.5094
13.3655	58.4381		-1.92213	61.6702
13.4325	60.0609		-1.51561	61.845
13.65	61.4729		-1.09254	62.032
13.2063	62.5797		-0.654807	62.2287
11.9147	63.4654		-0.20203	62.4324
10.2594	63.2347		0.267291	62.6395
9.05377	61.8986		0.75369	62.8467
9.1069	60.692		1.2564	63.0516
10.056	60.096		1.77449	63.2536
10.7657	60.4525		2.30708	63.4535
10.5775	61.7257		2.85174	63.6515
9.79005	63.4012		3.40365	63.8477
9.11241	65.008		3.95703	64.0414
8.58702	66.1882		4.5072	64.2314
7.95945	67.0015		5.05176	64.4162
7.51544	66.795		5.58959	64.5955
7.37474	65.2777		6.11971	64.771
7.08929	62.9566		6.64236	64.9452
6.83687	60.7787		7.16058	65.1206
7.1849	60.1259		7.6799	65.2991
8.10055	60.2892		8.20594	65.482
9.39717	60.5933		8.74329	65.6703
11.0747	61.0616		9.29626	65.8642
12.9228	61.3719		9.8694	66.0635
14.386	62.317		10.4666	66.2675
14.7335	63.7472		11.0896	66.4747
13.6216	66.0011		11.7372	66.6834
11.7117	69.8799		12.4068	66.8912
10.0194	74.1835		13.0957	67.0951
9.19282	77.6005		13.8003	67.2918
9.50331	78.7939		14.515	67.4794
10.6916	77.7797		15.2331	67.6574
12.407	75.5506		15.9493	67.8266
14.2389	72.5542		16.6609	67.9875
15.4468	70.9033		17.3666	68.14
15.4642	72.0747		18.066	68.2834
14.1479	75.3933		18.759	68.4163
12.4604	79.1535		19.447	68.5371
11.6737	81.4201		20.1327	68.6454
11.8393	81.67		20.8195	68.7422
12.4391	79.6644		21.5093	68.8299
12.8774	75.9625		22.2042	68.9104
12.5719	72.0089		22.9075	68.9853
11.3496	69.1247		23.6232	69.0551
9.7409	68.5748		24.3541	69.1202
8.76641	69.5131		25.1011	69.1801
8.79838	70.2943		25.8636	69.2338
9.41271	71.0433		26.6406	69.2796
10.175	72.5777		27.4308	69.3156
11.0708	74.8533		28.2324	69.3409
12.3632	77.2678		29.041	69.3566
13.6539	79.6051		29.8522	69.3645
14.2677	81.2052		30.6624	69.3664
14.1056	81.9555		31.4682	69.3634
13.5528	82.5148		32.2654	69.3561
13.326	81.2445		33.0494	69.3443
13.7582	86.3195		33.8161	69.3273
14.7343	88.7756		34.5631	69.3038
15.4095	81.0673		35.2893	69.2722
15.2579	85.7381		35.9937	69.2321
14.9444	93.3996		36.6754	69.1848
15.2871	93.6478		37.3355	69.1326
17.478	96.0663		37.9773	69.0776
21.0194	98.9975		38.6047	69.0213
25.6525	101.285		39.2202	68.9648
32.5839	102.453		39.8253	68.9083
43.1111	112.151		40.4211	68.8516
59.0454	120.54		41.0083	68.794
77.9081	127.989		41.5872	68.7339
95.6874	134.544		42.157	68.6695
106.765	120.115		42.7166	68.5985
110.775	115.167		43.267	68.5197
114.867	119.846		43.811	68.434
116.158	114.723		44.3516	68.3428
112.072	111.72		44.8902	68.2478
101.983	101.7		45.4281	68.1498
86.3612	103.684		45.9675	68.0492
72.4965	97.8337		46.5095	67.9456
60.3628	94.716		47.0538	67.8382
50.3301	72.3128		47.5976	67.7255
42.8296	68.4921		48.1372	67.6059
34.1499	62.6309		48.6699	67.4786
24.2987	64.3843		49.1933	67.345
13.7588	63.1552		49.704	67.2072
5.82758	59.0046		50.1986	67.0674
2.1693	53.8668		50.6745	66.9269
0.416448	49.5427		51.1319	66.7867
-0.231716	46.8218		51.5722	66.6471
-0.983601	45.9077		51.9971	66.5079
-2.03833	46.8771		52.4085	66.3687
-3.63294	49.3412		52.8094	66.2301
-6.30157	51.879		53.2048	66.0948
-9.1185	54.0023		53.5997	65.9664
-11.6483	55.6622		53.9978	65.8484
-13.2313	56.1264		54.4012	65.7439
-14.3448	54.5805		54.8124	65.6555
-15.6428	51.6793		55.2336	65.5852
-17.0259	49.4312		55.6661	65.5346
-18.9669	47.9023		56.1095	65.5048
-20.9357	46.68		56.5635	65.4966
-22.4726	47.071		57.0289	65.51
-22.9237	49.0012		57.5087	65.5451
-22.0309	51.3728		58.0059	65.6009
-20.5046	53.1149		58.5225	65.6765
-18.9756	52.8497		59.0602	65.7702
-18.441	52.2144		59.6212	65.8801
-18.8863	53.3777		60.2077	66.0034
-19.8172	55.9845		60.8194	66.1374
-20.538	59.3823		61.4535	66.2783
-20.4897	62.5589		62.1059	66.4225
-19.7153	64.9003		62.7719	66.5675
-18.3267	65.941		63.4467	66.7126
-16.5617	65.2634		64.124	66.8583
-14.3265	63.2598		64.796	67.0046
-12.1041	60.0099		65.4557	67.1514
-10.288	56.1763		66.0983	67.2978
-8.79324	52.7785		66.72	67.4422
-8.12034	50.1175		67.3169	67.5826
-8.31103	48.3079		67.8859	67.7165
-9.00054	47.23		68.4264	67.8409
-10.1058	46.7523		68.9403	67.9541
-11.6784	47.1517		69.4309	68.056
-13.9405	48.413		69.9014	68.1477
-15.9552	49.7721		70.3545	68.2299
-16.8853	50.9736		70.7935	68.3029
-17.264	52.7295		71.2227	68.3661
-17.4443	55.6578		71.6453	68.4185
-17.9202	59.9573		72.062	68.4587
-18.4607	64.8578		72.4723	68.4864
-18.6007	68.7555		72.8754	68.5032
-18.3132	70.9391		73.2708	68.5115
-17.3904	72.2087		73.6571	68.5136
-16.5568	73.125		74.0323	68.5112
-16.3307	72.377		74.395	68.5053
-16.5724	69.1589		74.7466	68.4965
-17.279	64.49		75.0899	68.485
-18.4518	59.965		75.4276	68.4721
-19.7308	56.7973		75.7607	68.4611
-20.1768	54.8474		76.0902	68.4562
-19.5603	53.7203		76.4179	68.4615
-18.7305	52.9027		76.7456	68.4808
-18.3533	51.4988		77.0741	68.5169
-18.3242	49.4196		77.4034	68.5727
-18.5012	47.9407		77.7343	68.6501
-18.8627	48.6135		78.0698	68.7508
-19.3105	51.084		78.4137	68.8761
-19.705	54.1838		78.7695	69.0267
-19.758	56.9202		79.1406	69.2028
-19.4614	58.5293		79.5313	69.4042
-18.9171	59.7127		79.9465	69.6304
-17.8449	61.3947		80.3891	69.8803
-16.1469	63.6025		80.8583	70.1523
-14.3806	65.7436		81.351	70.4443
-13.3364	67.151		81.8629	70.7539
-13.6562	67.5567		82.3894	71.0781
-15.1333	66.9478		82.9254	71.4133
-16.5196	65.8757		83.4651	71.7553
-16.7227	64.739		84.0035	72.1001
-16.0425	63.1298		84.5384	72.4443
-15.575	61.8668		85.0695	72.7868
-15.718	62.4979		85.5961	73.127
-16.2575	64.6617		86.1169	73.4646
-16.7568	67.0171		86.6307	73.7984
-16.8645	68.231		87.1375	74.1267
-16.2597	67.1582		87.6368	74.4473
-14.5331	63.9534		88.1274	74.7593
-11.9932	60.7714		88.6078	75.0635
-9.30391	59.2427		89.0779	75.3615
-6.5878	58.6503		89.5413	75.655
-3.91411	59.2007		90.0046	75.9448
-1.46715	61.5126		90.4753	76.231
0.635048	64.2077		90.9619	76.5133
2.57496	66.2712		91.4746	76.7905
4.84337	67.9697		92.0244	77.0609
7.00039	69.2897		92.6208	77.322
8.23127	69.7189		93.2697	77.5713
8.49084	68.6722		93.9727	77.8068
7.98137	66.0545		94.729	78.0287
7.04837	62.9325		95.5366	78.2379
6.12611	60.9793		96.3907	78.4349
5.89117	61.1428		97.2832	78.6198
6.35684	62.2648		98.2038	78.7916
6.57258	62.6445		99.1432	78.9489
6.17126	62.4217		100.093	79.09
5.7792	62.0377		101.044	79.2138
5.80551	61.7857		101.986	79.3213
5.51906	62.199		102.911	79.414
4.36468	63.1504		103.81	79.4935
3.18111	64.8574		104.676	79.5604
3.04782	67.1978		105.502	79.6147
2.95628	69.3644		106.281	79.6556
1.58176	70.6488		107.011	79.6816
-0.248586	69.6628		107.691	79.6911
-1.37193	66.9539		108.326	79.6829
-1.96723	64.3195		108.918	79.6581
-3.27358	61.7403		109.466	79.6183
-5.51533	59.3553		109.97	79.5649
-8.19723	58.2514		110.427	79.4986
-11.7077	58.9837		110.837	79.4194
-16.3174	60.6821		111.197	79.3265
-21.1492	62.5762		111.504	79.2188
-25.5396	64.3149		111.76	79.0962
-29.0126	64.8865		111.971	78.9603
-29.7113	64.9931		112.144	78.8135
-26.7877	65.6052		112.29	78.658
-21.3589	66.323		112.416	78.4954
-16.2202	67.8134		112.529	78.3265
-14.3678	69.587		112.633	78.1514
-15.3128	70.6008		112.732	77.9697
-16.4836	71.3184		112.822	77.78
-15.802	71.1603		112.898	77.581
-13.3577	69.7348		112.957	77.372
-11.042	67.4694		112.993	77.1544
-10.0029	64.3994		113.004	76.9303
-10.1401	62.0265		112.987	76.7016
-10.7597	61.8868		112.946	76.4697
-11.3561	63.2976		112.889	76.2351
-11.2875	64.8812		112.825	75.9983
-10.0329	65.8933		112.765	75.7606
-7.70831	66.486		112.72	75.5253
-4.69838	66.5968		112.699	75.2966
-1.91831	66.5639		112.714	75.0784
-0.204786	67.768		112.776	74.8744
0.883975	70.0662		112.894	74.6875
2.0396	72.6763		113.073	74.5199
2.7001	75.8998		113.315	74.3737
2.54171	79.1978		113.619	74.2502
2.37117	81.8058		113.982	74.1502
3.38972	83.5257		114.396	74.0741
6.47958	83.1131		114.854	74.0217
9.93298	79.9011		115.346	73.9925
11.0485	74.752		115.863	73.9853
8.90924	68.8007		116.397	73.9985
4.42488	63.7725		116.94	74.0303
0.33398	60.9996		117.485	74.0802
-1.3153	60.7627		118.028	74.1494
-1.06771	63.1791		118.566	74.2404
-0.829747	67.3554		119.099	74.3556
-1.52433	72.0844		119.619	74.4967
-2.34743	76.5557		120.119	74.6653
-2.30756	79.1182		120.592	74.8621
-1.48879	79.3494		121.029	75.0876
-0.426416	78.29		121.422	75.3416
0.946304	76.2968		121.76	75.6238
2.37076	73.7724		122.029	75.933
3.41536	71.7356		122.221	76.2677
4.10536	71.4629		122.328	76.626
4.4036	72.7246		122.346	77.0052
4.62138	74.9083		122.27	77.4024
5.42712	78.704		122.102	77.814
7.00998	83.3225		121.844	78.2358
8.58447	87.1442		121.505	78.6635
8.90464	89.3115		121.091	79.0938
7.87675	89.3012		120.604	79.5252
6.51851	87.8445		120.049	79.9571
5.36027	85.9709		119.426	80.389
4.44754	83.642		118.739	80.8193
3.81081	81.3936		117.989	81.246
3.50972	79.7426		117.173	81.6665
3.57414	78.0823		116.287	82.0777
3.80061	75.5581		115.327	82.4775
4.04337	71.1918		114.292	82.8655
4.27707	66.6329		113.178	83.2423
4.74678	64.4724		111.984	83.6081
5.76781	64.5334		110.712	83.9625
7.09158	66.4418		109.363	84.3041
7.9822	70.2227		107.939	84.6314
7.60447	75.536		106.44	84.9437
6.69281	80.7883		104.869	85.2419
6.98791	83.8392		103.227	85.528
9.01227	84.802		101.518	85.8035
12.5531	84.4538		99.7455	86.0692
16.3277	83.1934		97.9138	86.3251
18.7123	82.0174		96.026	86.5709
19.4049	81.3834		94.0867	86.8072
18.7304	81.673		92.1001	87.0363
17.4088	83.2135		90.0684	87.2615
16.0099	84.2055		87.9933	87.4856
14.5448	83.155		85.8778	87.7109
13.2426	80.2487		83.7257	87.9387
12.0517	76.5062		81.5391	88.17
10.2566	73.5874		79.3165	88.4048
7.6817	71.3441		77.0534	88.6425
4.86266	69.3945		74.7463	88.8819
2.36335	67.8989		72.3954	89.1209
0.602602	66.0663		70.0051	89.3573
-0.689062	63.8374		67.5809	89.5897
-1.92615	61.4873		65.1283	89.8185
-2.93573	59.2762		62.6523	90.0449
-3.65284	57.6267		60.1579	90.2697
-4.27782	56.2457		57.6498	90.4933
-5.03709	54.6308		55.1333	90.7154
-5.97695	52.4774		52.6157	90.9369
-6.92737	49.7994		50.1067	91.1602
-7.71399	47.0534		47.6166	91.3889
-8.2724	45.014		45.1543	91.6259
-8.76556	45.1073		42.7262	91.8739
-9.03726	47.8092		40.3374	92.1345
-8.32137	51.6474		37.9942	92.4088
-6.35891	46.1885		35.7025	92.6974
-4.54406	41.7581		33.4656	93
-4.78243	37.2668		31.2835	93.3156
-7.12292	31.842		29.1554	93.6428
-9.61321	34.6938		27.0809	93.9793
-10.4015	35.1292		25.0601	94.3225
-9.63499	34.0317		23.0924	94.6708
-8.91622	32.6143		21.176	95.0245
-9.45017	31.6008		19.3087	95.3844
-11.1316	31.0316		17.4891	95.7513
-12.6375	30.265		15.7155	96.1253
-12.8344	28.3987		13.9859	96.5056
-11.9857	24.4149		12.298	96.8908
-10.9895	28.6902		10.6518	97.2786
-10.6983	32.7585		9.04899	97.6663
-11.2302	27.5328		7.49168	98.05
-11.67	33.3776		5.98091	98.4256
-11.3893	30.3053		4.5171	98.79
-10.13	38.3033		3.10135	99.1414
-8.08106	36.9217		1.73582	99.479
-5.84676	35.7187		0.421977	99.8016
-4.17154	35.2528		-0.84063	100.107
-3.46355	35.63		-2.05312	100.392
-2.72889	37.3153		-3.21585	100.656
-1.04648	40.751		-4.32894	100.898
0.998566	44.9614		-5.39363	101.118
2.15669	49.2433		-6.4133	101.317
1.85007	53.1693		-7.39285	101.493
0.59577	57.3254		-8.33735	101.644
-0.837422	61.6547		-9.25217	101.769
-1.61275	64.4119		-10.1444	101.862
-1.1936	65.3617		-11.0227	101.923
-0.343533	65.2239		-11.8948	101.949
-0.300732	64.5448		-12.7657	101.94
-1.18638	63.2205		-13.6382	101.895
-2.42601	61.3067		-14.5139	101.813
-4.00366	60.0328		-15.3931	101.692
-6.03698	60.8391		-16.2735	101.533
-7.8453	64.5782		-17.1499	101.337
-8.80985	69.8444		-18.0151	101.105
-9.29465	74.5071		-18.8625	100.836
-9.49601	77.3011		-19.6866	100.531
-9.13582	77.9025		-20.4822	100.193
-8.28954	77.4282		-21.2446	99.8239
-7.22001	76.8713		-21.9717	99.4262
-6.15325	76.6748		-22.665	99.0011
-5.26954	77.1148		-23.3287	98.5491
-4.65112	77.8645		-23.968	98.0702
-4.19271	78.245		-24.5886	97.5648
-3.36999	78.5638		-25.197	97.0353
-1.96482	78.8932		-25.8009	96.4845
-0.798745	78.3784		-26.4062	95.9148
-0.660172	76.824		-27.0158	95.3278
-0.960518	73.63		-27.629	94.7247
-0.465521	68.4545		-28.2445	94.1075
0.978385	62.8582		-28.8605	93.4796
2.43664	58.6906		-29.4745	92.8456
3.23519	56.0575		-30.0827	92.2095
3.87425	54.3622		-30.6816	91.5745
4.96985	53.7998		-31.2691	90.9433
6.95835	54.1097		-31.8455	90.3178
10.1222	55.1009		-32.4123	89.699
12.7347	57.1308		-32.97	89.0874
13.295	59.3983		-33.5191	88.4829
12.29	61.302		-34.0611	87.8846
10.4542	63.4502		-34.5976	87.2908
8.53304	65.5975		-35.1288	86.6994
6.55771	66.8632		-35.6522	86.1077
4.83485	67.0952		-36.165	85.5143
3.73207	66.6758		-36.6648	84.9192
2.24774	65.4554		-37.1501	84.3235
-0.0310293	61.7328		-37.6192	83.7281
-2.17435	55.7422		-38.0697	83.1332
-3.16336	50.235		-38.5	82.538
-3.21261	46.3603		-38.9114	81.9416
-3.01938	45.0008		-39.3067	81.3422
-3.0775	46.2345		-39.6881	80.7395
-3.63547	48.6164		-40.0577	80.1346
-4.43258	51.5505		-40.4175	79.5297
-5.34619	53.9946		-40.7703	78.9269
-6.19294	55.3593		-41.1196	78.3274
-6.70532	56.5652		-41.4677	77.732
-6.71182	57.3971		-41.8156	77.1406
-6.32407	57.2415		-42.1636	76.5528
-5.83283	56.5861		-42.5117	75.9674
-5.30776	55.7804		-42.8582	75.3825
-5.01435	54.813		-43.1982	74.7958
-4.98771	53.9775		-43.5245	74.2045
-4.93433	53.0585		-43.8296	73.6072
-5.10662	51.7108		-44.1056	73.0038
-5.67795	50.5777		-44.3436	72.3956
-6.3711	49.517		-44.5335	71.7835
-6.9913	47.7971		-44.6655	71.1677
-7.57588	45.6574		-44.7326	70.5481
-8.36023	43.895		-44.7302	69.9236
-9.24277	42.8663		-44.6553	69.293
-9.95174	42.3194		-44.5056	68.6564
-10.4225	42.2824		-44.2813	68.0153
-10.483	42.8819		-43.9854	67.3726
-9.93626	44.3954		-43.6237	66.7308
-8.84158	46.9548		-43.2022	66.0918
-7.43461	50.3853		-42.7263	65.4573
-5.98742	53.9411		-42.202	64.8281
-4.66451	55.8772		-41.636	64.2045
-3.57895	55.4893		-41.0341	63.5864
-3.08049	53.8535		-40.3991	62.9732
-3.28189	52.6847		-39.7312	62.3636
-3.99512	52.493		-39.03	61.7563
-4.91602	53.022		-38.2959	61.1512
-5.58265	54.8261		-37.5285	60.5499
-5.8291	57.4091		-36.7253	59.9554
-5.49086	59.5745		-35.8827	59.3703
-4.60006	60.7928		-34.9974	58.7971
-3.79782	60.8083		-34.0674	58.2375
-3.50431	59.833		-33.0919	57.6929
-3.29143	58.593		-32.0701	57.1644
-2.76554	57.9521		-31.0017	56.6523
			-29.8886	56.1569
			-28.7346	55.6778
			-27.5436	55.2144
			-26.3186	54.7653
			-25.0625	54.3292
			-23.779	53.9044
			-22.4723	53.4906
			-21.1462	53.0894
			-19.8041	52.7037
			-18.4501	52.3364
			-17.0902	51.99
			-15.7317	51.6667
			-14.3804	51.3683
			-13.0407	51.0963
			-11.7169	50.8516
			-10.4132	50.6352
			-9.1329	50.4475
			-7.87674	50.2887
			-6.64348	50.1586
			-5.43132	50.0568
			-4.23934	49.9824
			-3.06638	49.9343
			-1.90972	49.9112
			-0.766269	49.9112
			0.365372	49.9323
			1.48441	49.972
			2.58896	50.0275
			3.67712	50.0956
			4.74634	50.1727
			5.79204	50.2553
			6.8079	50.3409
			7.78813	50.4292
			8.72876	50.521
			9.62667	50.617
			10.4787	50.7177
			11.2825	50.823
			12.0384	50.9323
			12.7489	51.0446
			13.4177	51.1585
			14.0474	51.2722
			14.6399	51.3832
			15.1968	51.4888
			15.7204	51.5861
			16.2117	51.6731
			16.6694	51.7502
			17.092	51.8185
			17.4796	51.8793
			17.8341	51.9331
			18.1576	51.9802
			18.4517	52.0201
			18.7177	52.0524
			18.9584	52.0778
			19.1769	52.0988
			19.3752	52.1193
			19.5536	52.143
			19.7127	52.173
			19.8541	52.2122
			19.9788	52.263
			20.087	52.3272
			20.177	52.4066
			20.247	52.5022
			20.2959	52.6148
			20.323	52.7447
			20.3266	52.8921
			20.3046	53.0564
			20.2568	53.2369
			20.1852	53.4323
			20.0924	53.6412
			19.9811	53.8615
			19.8548	54.0912
			19.7187	54.3294
			19.58	54.5775
			19.4457	54.8377
			19.3211	55.1125
			19.2109	55.4039
			19.1194	55.7134
			19.0503	56.0421
			19.0048	56.391
			18.9813	56.7602
			18.9763	57.1498
			18.9863	57.5594
			19.0072	57.9882
			19.0329	58.4349
			19.0559	58.8978
			19.0695	59.3748
			19.0692	59.8635
			19.0521	60.3612
			19.0151	60.8665
			18.9548	61.38
			18.8691	61.9034
			18.758	62.4382
			18.622	62.9856
			18.4617	63.5464
			18.2765	64.1206
			18.0669	64.7081
			17.8345	65.308
			17.5804	65.9191
			17.3037	66.5396
			17.0026	67.1672
			16.6758	67.7992
			16.3224	68.4326
			15.9407	69.0655
			15.5276	69.6979
			15.0798	70.3309
			14.595	70.9653
			14.0719	71.6014
			13.5088	72.239
			12.9025	72.8771
			12.2506	73.5143
			11.5527	74.1489
			10.8096	74.7801
			10.0226	75.4091
			9.19313	76.0382
			8.32408	76.6691
			7.41975	77.3033
			6.48534	77.9414
			5.52473	78.5835
			4.54069	79.229
			3.53704	79.8768
			2.51902	80.5251
			1.49179	81.1718
			0.45943	81.8159
			-0.574439	82.4579
			-1.60524	83.0997
			-2.62713	83.7425
			-3.63449	84.3872
			-4.62361	85.0338
			-5.59222	85.6816
			-6.53821	86.3294
			-7.45985	86.9751
			-8.35721	87.6161
			-9.23244	88.2493
			-10.0884	88.8727
			-10.9272	89.4858
			-11.7502	90.089
			-12.56	90.6824
			-13.36	91.2654
			-14.1533	91.8364
			-14.9404	92.3937
			-15.72	92.9363
			-16.4908	93.4647
			-17.2516	93.9805
			-18.0006	94.4847
			-18.7353	94.9775
			-19.4541	95.4585
			-20.1584	95.9262
			-20.8511	96.3785
			-21.5363	96.8127
			-22.2177	97.227
			-22.8993	97.6212
			-23.5862	97.9958
			-24.2839	98.3509
			-24.9957	98.6856
			-25.7226	98.9987
			-26.4644	99.2895
			-27.2207	99.5593
			-27.9902	99.8097
			-28.7698	100.042
			-29.5551	100.257
			-30.3418	100.454
			-31.1279	100.631
			-31.9118	100.787
			-32.6913	100.921
			-33.4647	101.033
			-34.232	101.124
			-34.9953	101.196
			-35.7564	101.248
			-36.5159	101.278
			-37.2726	101.287
			-38.0257	101.271
			-38.7748	101.233
			-39.518	101.174
			-40.2519	101.094
			-40.9723	100.994
			-41.6768	100.873
			-42.3645	100.73
			-43.0341	100.563
			-43.6837	100.375
			-44.3115	100.166
			-44.9173	99.9376
			-45.5016	99.691
			-46.0636	99.4272
			-46.6018	99.1496
			-47.1151	98.8618
			-47.6039	98.5673
			-48.0692	98.2688
			-48.5117	97.968
			-48.9323	97.666
			-49.3329	97.3631
			-49.7174	97.0586
			-50.0907	96.7513
			-50.4562	96.4392
			-50.817	96.1196
			-51.177	95.7911
			-51.5414	95.4536
			-51.915	95.108
			-52.3009	94.7547
			-52.7013	94.3934
			-53.1186	94.0235
			-53.5545	93.6449
			-54.0088	93.2597
			-54.4782	92.8703
			-54.9582	92.4791
			-55.4447	92.0877
			-55.9344	91.6969
			-56.4241	91.3067
			-56.9104	90.9166
			-57.3919	90.5251
			-57.8701	90.1306
			-58.3482	89.7322
			-58.83	89.3309
			-59.3179	88.9285
			-59.8144	88.5265
			-60.3222	88.1258
			-60.8429	87.7263
			-61.3755	87.328
			-61.9173	86.9315
			-62.4659	86.5393
			-63.0195	86.155
			-63.5763	85.7817
			-64.134	85.422
			-64.6892	85.0779
			-65.2391	84.7507
			-65.7806	84.4411
			-66.3092	84.1493
			-66.8184	83.8748
			-67.3011	83.6167
			-67.7522	83.3732
			-68.1683	83.1425
			-68.5472	82.9237
			-68.8876	82.7181
			-69.1894	82.5275
			-69.456	82.3538
			-69.6925	82.1985
			-69.9035	82.0621
			-70.0922	81.9448
			-70.261	81.8463
			-70.4129	81.7654
			-70.5491	81.7006
			-70.6685	81.6498
			-70.7676	81.6101
			-70.8429	81.5783
			-70.8921	81.5507
			-70.9136	81.5248
			-70.9057	81.4996
			-70.8669	81.4756
			-70.7982	81.4524
			-70.7027	81.4296
			-70.5846	81.4056
			-70.4468	81.3784
			-70.2921	81.3453
			-70.1237	81.3033
			-69.9459	81.2502
			-69.7627	81.1857
			-69.577	81.1103
			-69.3916	81.0244
			-69.21	80.9274
			-69.0363	80.8185
			-68.8734	80.698
			-68.722	80.5676
			-68.5828	80.4303
			-68.4572	80.2885
			-68.3466	80.144
			-68.2519	79.9981
			-68.1727	79.8512
			-68.109	79.7032
			-68.0617	79.5532
			-68.0323	79.4003
			-68.0206	79.2443
			-68.0253	79.0868
			-68.0453	78.9306
			-68.0807	78.7782
			-68.1311	78.6313
			-68.1954	78.4911
			-68.2723	78.3582
			-68.3621	78.2325
			-68.4672	78.1135
			-68.5903	77.9999
			-68.7331	77.8899
			-68.897	77.7812
			-69.0843	77.673
			-69.2977	77.5659
			-69.5386	77.4616
			-69.8066	77.3618
			-70.0998	77.2673
			-70.4163	77.1785
			-70.7545	77.095
			-71.1116	77.016
			-71.4829	76.9398
			-71.8634	76.8649
			-72.2498	76.7904
			-72.6393	76.7175
			-73.029	76.6483
			-73.416	76.5846
			-73.7988	76.5279
			-74.178	76.4787
			-74.5559	76.4372
			-74.9343	76.403
			-75.3147	76.3749
			-75.6994	76.3517
			-76.091	76.3332
			-76.491	76.3209
			-76.8982	76.3175
			-77.3104	76.3255
			-77.7256	76.3469
			-78.1416	76.3828
			-78.5552	76.4342
			-78.9617	76.5013
			-79.3555	76.5837
			-79.7326	76.6806
			-80.0912	76.7906
			-80.43	76.912
			-80.7476	77.0443
			-81.0437	77.1889
			-81.3203	77.3482
			-81.5805	77.5244
			-81.8264	77.7193
			-82.0585	77.9341
			-82.2765	78.1693
			-82.481	78.4252
			-82.6734	78.7011
			-82.8552	78.9963
			-83.0278	79.309
			-83.1939	79.6372
			-83.3582	79.9783
			-83.526	80.329
			-83.7011	80.6858
			-83.8856	81.0463
			-84.0807	81.41
			-84.2873	81.7771
			-84.5052	82.1477
			-84.7323	82.5215
			-84.9653	82.8972
			-85.2018	83.273
			-85.4407	83.6468
			-85.6803	84.0174
			-85.9183	84.3855
			-86.1527	84.7526
			-86.3824	85.1201
			-86.6074	85.4884
			-86.8269	85.8577
			-87.0387	86.227
			-87.2404	86.5949
			-87.4313	86.9596
			-87.6116	87.3204
			-87.7805	87.678
			-87.937	88.0344
			-88.0808	88.3911
			-88.2135	88.7488
			-88.3376	89.1077
			-88.4549	89.4672
			-88.565	89.8259
			-88.6667	90.1819
			-88.7581	90.5323
			-88.8354	90.8736
			-88.8912	91.202
			-88.9164	91.5145
			-88.9031	91.8095
			-88.8467	92.0867
			-88.7454	92.3449
			-88.5995	92.5823
			-88.4117	92.7964
			-88.1875	92.984
			-87.935	93.1428
			-87.6615	93.2719
			-87.3726	93.3714
			-87.0714	93.4408
			-86.761	93.4786
			-86.4435	93.4825
			-86.1191	93.4498
			-85.7865	93.3782
			-85.4438	93.2672
			-85.0901	93.117
			-84.7247	92.9269
			-84.3466	92.6962
			-83.9542	92.4245
			-83.5477	92.113
			-83.13	91.7636
			-82.7059	91.3778
			-82.2791	90.9561
			-81.8527	90.4983
			-81.4297	90.0053
			-81.0136	89.4793
			-80.6079	88.9234
			-80.2142	88.3399
			-79.8326	87.7308
			-79.4632	87.0968
			-79.1072	86.4383
			-78.7648	85.7565
			-78.4354	85.0545
			-78.1178	84.3359
			-77.812	83.604
			-77.5188	82.8615
			-77.239	82.1102
			-76.9718	81.3513
			-76.7164	80.5853
			-76.4734	79.8119
			-76.2443	79.0301
			-76.0301	78.2383
			-75.8317	77.4345
			-75.6499	76.6178
			-75.487	75.789
			-75.3453	74.9496
			-75.2254	74.1011
			-75.1266	73.2442
			-75.0479	72.3796
			-74.989	71.5086
			-74.9494	70.6345
			-74.927	69.7618
			-74.9191	68.8944
			-74.9238	68.0362
			-74.9411	67.19
			-74.9714	66.3585
			-75.0145	65.5437
			-75.0691	64.7471
			-75.1353	63.9699
			-75.2146	63.2127
			-75.3083	62.4757
			-75.416	61.7586
			-75.5368	61.0608
			-75.6715	60.3811
			-75.8218	59.718
			-75.9892	59.0694
			-76.1739	58.4329
			-76.3764	57.806
			-76.5979	57.1874
			-76.8408	56.5777
			-77.1064	55.9788
			-77.3949	55.3924
			-77.7067	54.8201
			-78.0436	54.2626
			-78.4077	53.7205
			-78.7996	53.1941
			-79.2184	52.6829
			-79.663	52.1863
			-80.1329	51.7033
			-80.6273	51.2323
			-81.1446	50.7714
			-81.6818	50.3184
			-82.2366	49.8705
			-82.8079	49.425
			-83.3939	48.9802
			-83.9914	48.5367
			-84.5971	48.096
			-85.2092	47.6598
			-85.8271	47.2293
			-86.4506	46.8052
			-87.0794	46.388
			-87.7135	45.9775
			-88.355	45.5733
			-89.0072	45.1747
			-89.6725	44.7803
			-90.3504	44.3885
			-91.0385	43.9977
			-91.7335	43.6074
			-92.4304	43.2193
			-93.1217	42.8362
			-93.7979	42.461
			-94.4492	42.0961
			-95.0679	41.7438
			-95.6478	41.4058
			-96.1836	41.0837
			-96.67	40.7784
			-97.1034	40.4909
			-97.4821	40.2218
			-97.8059	39.9711
			-98.074	39.7389
			-98.2853	39.5248
			-98.4388	39.3281
			-98.5339	39.1478
			-98.5693	38.9827
			-98.542	38.8311
			-98.4482	38.6911
			-98.2849	38.5606
			-98.0499	38.4368
			-97.741	38.3174
			-97.3561	38.2011
			-96.8944	38.0888
			-96.3579	37.9825
			-95.7509	37.8845
			-95.079	37.7967
			-94.3482	37.7206
			-93.5658	37.6573
			-92.741	37.6079
			-91.8832	37.5728
			-90.9996	37.5524
			-90.0952	37.5467
			-89.174	37.5553
			-88.2403	37.5777
			-87.2984	37.6129
			-86.351	37.6596
			-85.4003	37.7164
			-84.4496	37.7812
			-83.505	37.852
			-82.5731	37.9266
			-81.6594	38.004
			-80.7688	38.0855
			-79.9069	38.1736
			-79.0796	38.2708
			-78.2929	38.3793
			-77.5517	38.5012
			-76.8583	38.6378
			-76.2139	38.7906
			-75.6178	38.9605
			-75.0663	39.1481
			-74.5527	39.3539
			-74.0698	39.5779
			-73.6122	39.8199
			-73.1769	40.0795
			-72.7626	40.3557
			-72.3686	40.6475
			-71.995	40.9535
			-71.6424	41.2718
			-71.3114	41.6005
			-71.0009	41.9369
			-70.7089	42.2784
			-70.434	42.6217
			-70.1772	42.9637
			-69.9399	43.3023
			-69.7219	43.6378
			-69.5216	43.9712
			-69.3365	44.304
			-69.1642	44.6369
			-69.0017	44.9704
			-68.8445	45.3044
			-68.688	45.6385
			-68.5292	45.972
			-68.3665	46.3034
			-68.1976	46.631
			-68.0186	46.9531
			-67.8248	47.2691
			-67.6118	47.5804
			-67.3765	47.8895
			-67.1156	48.1989
			-66.8267	48.5107
			-66.5086	48.8266
			-66.1637	49.1477
			-65.796	49.4749
			-65.4093	49.8085
			-65.0061	50.1484
			-64.5888	50.4942
			-64.1603	50.845
			-63.723	51.1993
			-63.2773	51.5554
			-62.8217	51.9111
			-62.355	52.2635
			-61.8778	52.61
			-61.3915	52.9488
			-60.8964	53.2802
			-60.3917	53.6055
			-59.8763	53.9262
			-59.3497	54.243
			-58.8115	54.5561
			-58.2606	54.8654
			-57.6962	55.17
			-57.1187	55.4689
			-56.5306	55.7605
			-55.9345	56.0447
			-55.3325	56.3231
			-54.7268	56.5985
			-54.1219	56.8736
			-53.5236	57.1505
			-52.9365	57.431
			-52.364	57.7162
			-51.8088	58.0069
			-51.2748	58.3032
			-50.7666	58.605
			-50.2874	58.9113
			-49.8373	59.2212
			-49.4151	59.5327
			-49.0196	59.8437
			-48.649	60.1517
			-48.3	60.4556
			-47.9681	60.756
			-47.649	61.0547
			-47.3398	61.3532
			-47.0388	61.6526
			-46.7441	61.9535
			-46.4544	62.256
			-46.1711	62.5595
			-45.8984	62.863
			-45.6416	63.1649
			-45.4053	63.4636
			-45.1933	63.7583
			-45.009	64.0503
			-44.8545	64.342
			-44.729	64.6355
			-44.628	64.9325
			-44.5442	65.2341
			-44.4706	65.5409
			-44.4009	65.8528
			-44.3283	66.1695
			-44.2454	66.4898
			-44.1457	66.8122
			-44.0253	67.1346
			-43.8821	67.4542
			-43.7144	67.7678
			-43.5213	68.0714
			-43.3026	68.361
			-43.0601	68.6334
			-42.796	68.8873
			-42.5106	69.1223
			-42.2025	69.3378
			-41.8695	69.5324
			-41.5094	69.7046
			-41.1192	69.8537
			-40.6954	69.9808
			-40.2344	70.0879
			-39.7342	70.1767
			-39.1953	70.2483
			-38.6195	70.3031
			-38.0084	70.3407
			-37.3636	70.3602
			-36.6885	70.3604
			-35.987	70.3409
			-35.2627	70.3031
			-34.5175	70.2496
			-33.7522	70.1824
			-32.9677	70.1029
			-32.1651	70.0122
			-31.3443	69.9103
			-30.5045	69.7967
			-29.6451	69.6704
			-28.7678	69.53
			-27.8758	69.3751
			-26.9724	69.2071
			-26.0611	69.0285
			-25.1464	68.8414
			-24.2338	68.6473
			-23.3293	68.4472
			-22.4371	68.2415
			-21.5595	68.0297
			-20.6989	67.8115
			-19.8587	67.5873
			-19.0427	67.3596
			-18.2538	67.1317
			-17.495	66.907
			-16.7705	66.6883
			-16.0859	66.4775
			-15.4466	66.2765
			-14.8566	66.0863
			-14.3184	65.9076
			-13.8344	65.7404
			-13.4075	65.5845
			-13.0388	65.4389
			-12.7267	65.3022
			-12.4689	65.1725
			-12.2631	65.0477
			-12.1078	64.927
			-12.0012	64.8114
			-11.9406	64.7029
			-11.9235	64.6035
			-11.9484	64.5148
			-12.0139	64.4378
			-12.1177	64.3729
			-12.2563	64.3201
			-12.4267	64.279
			-12.6269	64.2485
			-12.8551	64.2273
			-13.1088	64.2132
			-13.3853	64.2043
			-13.6824	64.1995
			-13.9989	64.1998
			-14.3322	64.2073
			-14.6774	64.224
			-15.0276	64.2512
			-15.3764	64.2899
			-15.7177	64.3406
			-16.0451	64.4034
			-16.352	64.4775
			-16.6331	64.5621
			-16.8861	64.6557
			-17.1105	64.7561
			-17.3057	64.8614
			-17.47	64.9703
			-17.6024	65.0839
			-17.7038	65.2042
			-17.7762	65.3329
			-17.8203	65.4716
			-17.8358	65.6211
			-17.8233	65.7817
			-17.7851	65.9532
			-17.7253	66.1351
			-17.6476	66.3262
			-17.5544	66.5247
			-17.4476	66.7286
			-17.3291	66.9354
			-17.1987	67.1438
			-17.053	67.3546
			-16.8868	67.5695
			-16.6959	67.79
			-16.4797	68.0172
			-16.2403	68.2516
			-15.9823	68.4931
			-15.7118	68.7411
			-15.4371	68.9945
			-15.1679	69.2517
			-14.9135	69.5104
			-14.6809	69.7681
			-14.4755	70.0234
			-14.3022	70.277
			-14.1651	70.5302
			-14.0664	70.7844
			-14.0047	71.0405
			-13.9774	71.2984
			-13.9814	71.558
			-14.0132	71.818
			-14.0683	72.0769
			-14.1409	72.3326
			-14.2251	72.5821
			-14.3175	72.8224
			-14.4174	73.0514
			-14.5256	73.2688
			-14.6429	73.4754
			-14.7714	73.6715
			-14.9144	73.8569
			-15.0761	74.0306
			-15.2599	74.1912
			-15.4689	74.3368
			-15.7065	74.4663
			-15.9747	74.5808
			-16.2727	74.6819
			-16.5963	74.7711
			-16.9389	74.8494
			-17.2929	74.9168
			-17.6511	74.9729
			-18.0071	75.0164
			-18.3542	75.0453
			-18.6866	75.0576
			-19.0001	75.052
			-19.2929	75.029
			-19.5639	74.9899
			-19.8118	74.936
			-20.0369	74.8675
			-20.2405	74.7844
			-20.4243	74.6859
			-20.5889	74.5725
			-20.7341	74.4464
			-20.8586	74.3105
			-20.9613	74.1678
			-21.041	74.0204
			-21.0963	73.8699
			-21.1258	73.7172
			-21.131	73.5625
			-21.1155	73.4055
			-21.0838	73.2453
			-21.0394	73.0802
			-20.9849	72.9084
			-20.923	72.7292
			-20.8575	72.5433
			-20.7912	72.353
			-20.7254	72.1598
			-20.661	71.965
			-20.5996	71.7691
			-20.5435	71.5719
			-20.4947	71.3728
			-20.4532	71.171
			-20.4176	70.9665
			-20.3866	70.7613
			-20.3601	70.5584
			-20.3373	70.3607
			-20.3172	70.1705
			-20.3006	69.9895
			-20.2905	69.8189
			-20.2911	69.6593
			-20.3059	69.5109
			-20.3378	69.3731
			-20.3894	69.2452
			-20.4642	69.1255
			-20.5655	69.0121
			-20.6939	68.9023
			-20.847	68.7935
			-21.0219	68.684
			-21.2154	68.5739
			-21.4229	68.4645
			-21.6395	68.3569
			-21.8615	68.2517
			-22.086	68.1487
			-22.3111	68.0473
			-22.5353	67.9464
			-22.7561	67.8445
			-22.9713	67.7415
			-23.1809	67.6389
			-23.3858	67.5392
			-23.586	67.4451
			-23.7799	67.3585
			-23.9655	67.2807
			-24.1419	67.2128
			-24.3084	67.155
			-24.464	67.1071
			-24.6071	67.0686
			-24.7356	67.0382
			-24.8487	67.0142
			-24.9462	66.9947
			-25.0268	66.9789
			-25.0882	66.9681
			-25.1289	66.9645
			-25.1482	66.9701
			-25.1456	66.9866
			-25.1194	67.015
			-25.0676	67.0559
			-24.9896	67.1094
			-24.8868	67.175
			-24.7608	67.2518
			-24.6116	67.3383
			-24.4382	67.4325
			-24.2405	67.5319
			-24.0197	67.6333
			-23.7765	67.7333
			-23.5121	67.8275
			-23.2287	67.9116
			-22.9301	67.9821
			-22.6209	68.0375
			-22.305	68.0772
			-21.9846	68.1002
			-21.6608	68.1052
			-21.3341	68.0898
			-21.0041	68.0518
			-20.6688	67.9894
			-20.3253	67.9031
			-19.9718	67.794
			-19.6082	67.6629
			-19.2361	67.5106
			-18.8562	67.3385
			-18.4689	67.1501
			-18.0755	66.9498
			-17.68	66.7415
			-17.2866	66.5289
			-16.8979	66.3149
			-16.5148	66.1018
			-16.1382	65.8915
			-15.7698	65.6851
			-15.4113	65.4833
			-15.0636	65.2863
			-14.7262	65.0938
			-14.398	64.9048
			-14.0792	64.7182
			-13.7688	64.5341
			-13.4635	64.3546
			-13.1593	64.1825
			-12.8523	64.021
			-12.5383	63.8725
			-12.2126	63.7389
			-11.8702	63.6219
			-11.5067	63.5223
			-11.1198	63.4409
			-10.7097	63.3778
			-10.2765	63.3326
			-9.82024	63.3045
			-9.34245	63.2924
			-8.84606	63.2945
			-8.33354	63.3087
			-7.80565	63.3323
			-7.26134	63.3622
			-6.69948	63.3946
			-6.11956	63.4259
			-5.5206	63.4532
			-4.90002	63.4758
			-4.25463	63.4939
			-3.58264	63.5077
			-2.88393	63.5167
			-2.15861	63.5201
			-1.40634	63.5185
			-0.627262	63.5141
			0.17737	63.5104
			1.00513	63.5106
			1.85387	63.5174
			2.72302	63.5331
			3.61219	63.5593
			4.51957	63.5972
			5.44237	63.6477
			6.37814	63.7109
			7.32518	63.7866
			8.28115	63.8741
			9.24212	63.9722
			10.2036	64.0791
			11.162	64.1927
			12.1158	64.3106
			13.0645	64.4317
			14.0072	64.5565
			14.9436	64.687
			15.8744	64.8249
			16.8008	64.9712
			17.7234	65.1268
			18.641	65.2917
			19.5521	65.4657
			20.4553	65.6478
			21.3497	65.8366
			22.2333	66.0308
			23.103	66.2298
			23.9569	66.4352
			24.7945	66.6496
			25.6155	66.8755
			26.418	67.1151
			27.1996	67.3697
			27.9573	67.6403
			28.6889	67.9276
			29.3916	68.2316
			30.0615	68.5517
			30.6942	68.8871
			31.2875	69.2363
			31.8415	69.5973
			32.3578	69.9681
			32.8383	70.3476
			33.2862	70.7368
			33.7061	71.1378
			34.1039	71.5524
			34.4851	71.9821
			34.8542	72.4276
			35.2143	72.8894
			35.5691	73.3672
			35.9222	73.8603
			36.2755	74.3674
			36.6279	74.8869
			36.9777	75.4162
			37.323	75.9526
			37.6613	76.4925
			37.9882	77.0317
			38.2984	77.566
			38.5877	78.0919
			38.8543	78.6079
			39.0989	79.1133
			39.3229	79.6071
			39.5285	80.0878
			39.7204	80.5534
			39.9048	81.0028
			40.0879	81.4366
			40.2755	81.8565
			40.4721	82.2637
			40.6824	82.6587
			40.9116	83.0412
			41.1636	83.4103
			41.4399	83.7642
			41.7405	84.101
			42.0664	84.4193
			42.4193	84.7198
			42.8002	85.0038
			43.2085	85.2722
			43.6433	85.5253
			44.1043	85.7625
			44.5918	85.9826
			45.1049	86.1839
			45.6408	86.3654
			46.1958	86.5281
			46.767	86.6736
			47.3512	86.8032
			47.9435	86.9175
			48.5376	87.016
			49.1279	87.0983
			49.711	87.1644
			50.2848	87.2164
			50.847	87.257
			51.3957	87.2885
			51.9301	87.3126
			52.4517	87.3303
			52.9628	87.3417
			53.4641	87.3462
			53.9557	87.3429
			54.4382	87.3319
			54.9125	87.3149
			55.378	87.2944
			55.8321	87.2729
			56.2706	87.2519
			56.6899	87.2323
			57.0867	87.2144
			57.4575	87.1975
			57.7982	87.1806
			58.1056	87.1618
			58.3794	87.1389
			58.6209	87.1106
			58.8323	87.0773
			59.0166	87.0404
			59.1776	87.001
			59.3206	86.9594
			59.4513	86.9152
			59.5737	86.8674
			59.6888	86.8141
			59.7959	86.7528
			59.894	86.6807
			59.9802	86.5957
			60.0496	86.4976
			60.0955	86.3869
			60.1114	86.2638
			60.0932	86.128
			60.0381	85.9783
			59.9446	85.8149
			59.8124	85.6395
			59.6434	85.4545
			59.4416	85.2623
			59.2107	85.0642
			58.9525	84.8613
			58.6679	84.6534
			58.3581	84.4399
			58.0251	84.22
			57.6707	83.9935
			57.2954	83.7622
			56.8995	83.5288
			56.4842	83.2956
			56.0503	83.0643
			55.597	82.8359
			55.1217	82.6109
			54.622	82.3892
			54.0962	82.172
			53.5433	81.9623
			52.9613	81.7639
			52.3475	81.5805
			51.7004	81.4154
			51.0208	81.2709
			50.3112	81.1492
			49.5738	81.0517
			48.8115	80.9792
			48.0289	80.9322
			47.2322	80.9104
			46.4278	80.9133
			45.6204	80.9396
			44.8131	80.9874
			44.0089	81.0546
			43.2107	81.1385
			42.4206	81.2379
			41.6383	81.3531
			40.8635	81.4857
			40.0972	81.637
			39.3408	81.8078
			38.5953	81.9984
			37.8606	82.2084
			37.1358	82.4368
			36.42	82.6823
			35.7124	82.9426
			35.0109	83.2152
			34.3115	83.4971
			33.6113	83.7865
			32.9094	84.0833
			32.206	84.3885
			31.5019	84.7028
			30.7984	85.0263
			30.0985	85.3584
			29.4066	85.6979
			28.7274	86.043
			28.0645	86.3911
			27.4209	86.7395
			26.8	87.0863
			26.2049	87.4313
			25.6372	87.7755
			25.0953	88.1194
			24.5759	88.4628
			24.0759	88.8048
			23.5923	89.1437
			23.1217	89.4778
			22.659	89.8059
			22.1993	90.1287
			21.7399	90.4478
			21.2808	90.7645
			20.8225	91.0792
			20.3659	91.3917
			19.9122	91.7012
			19.4648	92.0057
			19.0275	92.303
			18.6037	92.5901
			18.1948	92.865
			17.8021	93.1275
			17.4271	93.3781
			17.0708	93.6168
			16.732	93.8429
			16.4084	94.0555
			16.0978	94.2542
			15.799	94.4405
			15.51	94.6164
			15.228	94.7839
			14.9496	94.9439
			14.6732	95.0966
			14.3993	95.2416
			14.1294	95.3774
			13.8644	95.5019
			13.6057	95.6125
			13.3558	95.7075
			13.1181	95.7867
			12.8947	95.8507
			12.6864	95.8999
			12.4934	95.9336
			12.3161	95.9504
			12.155	95.948
			12.0095	95.9236
			11.8766	95.8753
			11.7531	95.8028
			11.6382	95.7062
			11.5319	95.5857
			11.4338	95.4405
			11.3432	95.2709
			11.2601	95.0786
			11.1861	94.8661
			11.1226	94.6355
			11.0701	94.3881
			11.0279	94.1241
			10.9954	93.8432
			10.9722	93.5441
			10.9577	93.2251
			10.95	92.8852
			10.947	92.5252
			10.9484	92.1464
			10.9553	91.7501
			10.9689	91.3368
			10.9891	90.908
			11.0152	90.4668
			11.047	90.0171
			11.0849	89.5627
			11.1284	89.1063
			11.1758	88.6501
			11.2255	88.1956
			11.2769	87.7433
			11.3292	87.2933
			11.3803	86.845
			11.4264	86.397
			11.464	85.9472
			11.4918	85.4932
			11.5093	85.0336
			11.5155	84.5686
			11.5092	84.0996
			11.4904	83.6273
			11.4613	83.1521
			11.4249	82.6735
			11.3834	82.1902
			11.3386	81.7009
			11.2933	81.2049
			11.2512	80.7037
			11.2149	80.1992
			11.1846	79.6935
			11.1587	79.1878
			11.1351	78.6828
			11.1121	78.1783
			11.0869	77.6737
			11.0563	77.1676
			11.0168	76.6586
			10.967	76.1459
			10.9078	75.6309
			10.8404	75.1157
			10.7654	74.6024
			10.6837	74.0923
			10.5978	73.5863
			10.5111	73.0844
			10.4266	72.5864
			10.3475	72.0916
			10.2776	71.6004
			10.222	71.1153
			10.1856	70.6397
			10.1711	70.1767
			10.1792	69.7292
			10.2098	69.2993
			10.2624	68.8889
			10.3351	68.4991
			10.4241	68.1307
			10.5244	67.784
			10.6327	67.4588
			10.7476	67.1545
			10.8686	66.87
			10.9954	66.6037
			11.1279	66.3536
			11.2679	66.1171
			11.4185	65.8916
			11.5821	65.6756
			11.7595	65.4696
			11.9513	65.2751
			12.1587	65.0936
			12.3827	64.9262
			12.6225	64.7733
			12.8753	64.635
			13.1375	64.5109
			13.4068	64.3999
			13.6817	64.3006
			13.9602	64.2113
			14.2403	64.1293
			14.5212	64.0523
			14.8052	63.9788
			15.0954	63.9093
			15.3944	63.8454
			15.7029	63.7887
			16.0208	63.7402
			16.3475	63.7003
			16.681	63.6691
			17.0171	63.646
			17.3499	63.6301
			17.6743	63.6197
			17.9861	63.6128
			18.281	63.6069
			18.5536	63.5988
			18.799	63.5852
			19.0141	63.5639
			19.1974	63.5346
			19.349	63.498
			19.4694	63.4547
			19.5606	63.4045
			19.628	63.3468
			19.6785	63.2809
			19.718	63.2069
			19.7505	63.127
			19.7786	63.0444
			19.804	62.9621
			19.8275	62.8826
			19.8479	62.8078
			19.8618	62.7392
			19.8658	62.6777
			19.8576	62.6237
			19.8351	62.5772
			19.7949	62.5375
			19.734	62.5036
			19.6505	62.4738
			19.5448	62.4465
			19.4181	62.421
			19.2714	62.3986
			19.1062	62.3819
			18.9248	62.3731
			18.7306	62.374
			18.5258	62.3861
			18.3107	62.4102
			18.0849	62.4466
			17.8484	62.4953
			17.6018	62.5557
			17.3453	62.6267
			17.0787	62.7069
			16.802	62.7941
			16.5166	62.8859
			16.2252	62.9791
			15.9296	63.0707
			15.6303	63.1584
			15.3276	63.2421
			15.0231	63.3227
			14.7181	63.4009
			14.4122	63.4768
			14.1037	63.5501
			13.7905	63.6197
			13.4709	63.6842
			13.143	63.7414
			12.8037	63.7887
			12.4489	63.8231
			12.0768	63.8429
			11.6885	63.8481
			11.2866	63.8395
			10.8747	63.818
			10.4573	63.7841
			10.0405	63.7396
			9.63119	63.6878
			9.23462	63.6332
			8.85331	63.5803
			8.48773	63.5327
			8.13813	63.4939
			7.80463	63.4667
			7.48608	63.4532
			7.18022	63.4555
			6.8851	63.4747
			6.59982	63.5119
			6.32408	63.5675
			6.05678	63.6415
			5.79561	63.7334
			5.53883	63.8423
			5.28648	63.9668
			5.03943	64.1052
			4.7979	64.255
			4.56152	64.4134
			4.3305	64.5771
			4.10596	64.7427
			3.88872	64.9079
			3.67809	65.0721
			3.47211	65.2359
			3.26914	65.4
			3.06863	65.5642
			2.86979	65.7278
			2.67047	65.8897
			2.46785	66.0481
			2.26	66.2006
			2.04591	66.3447
			1.82412	66.4788
			1.59236	66.6034
			1.34868	66.7198
			1.09302	66.8291
			0.826917	66.9319
			0.551593	67.0281
			0.267147	67.1171
			-0.0258019	67.1976
			-0.324962	67.2682
			-0.627592	67.3284
			-0.932103	67.3796
			-1.23808	67.4241
			-1.54472	67.4643
			-1.8501	67.5016
			-2.15191	67.5373
			-2.44831	67.5715
			-2.73815	67.6044
			-3.01953	67.635
			-3.28936	67.6626
			-3.54465	67.6872
			-3.78372	67.7109
			-4.00569	67.7368
			-4.20921	67.7678
			-4.39228	67.8062
			-4.55328	67.854
			-4.69179	67.9124
			-4.80786	67.9822
			-4.90075	68.0637
			-4.96931	68.1566
			-5.01408	68.2603
			-5.03777	68.3733
			-5.04346	68.4939
			-5.03312	68.6197
			-5.00817	68.7482
			-4.97041	68.878
			-4.92181	69.0095
			-4.86309	69.1443
			-4.79264	69.2837
			-4.70759	69.4285
			-4.60604	69.579
			-4.48743	69.7348
			-4.35116	69.895
			-4.19635	70.0584
			-4.02329	70.2227
			-3.83433	70.3854
			-3.6335	70.5438
			-3.42487	70.696
			-3.21138	70.8421
			-2.9956	70.9833
			-2.78058	71.1203
			-2.5685	71.2535
			-2.35884	71.3824
			-2.14873	71.5061
			-1.93502	71.6234
			-1.71539	71.7341
			-1.4883	71.8398
			-1.25255	71.9432
			-1.00766	72.0466
			-0.755448	72.1521
			-0.500454	72.2606
			-0.247745	72.3731
			-0.00106188	72.4894
			0.236996	72.6091
			0.464135	72.7311
			0.678424	72.8537
			0.879489	72.9745
			1.0692	73.0911
			1.2505	73.202
			1.42535	73.3074
			1.59434	73.4087
			1.75813	73.5069
			1.91833	73.6026
			2.07629	73.6955
			2.23175	73.7849
			2.38329	73.8694
			2.5298	73.9472
			2.67116	74.0178
			2.80723	74.0822
			2.93718	74.1426
			3.0602	74.2009
			3.17684	74.2584
			3.28927	74.3157
			3.3997	74.3729
[truncated: 4,753 more rows]

## Sheet: Figure 4
panel A											panel B											panel C									panel D
max value	0.611825	0.984576	0.998715	0.974293	0.98329	0.971722	0.989717	0.973008	0.998715		max value	0.954839	0.805161	0.907097	0.885161	1	1	0.984516	0.909677	1		max value	0.627841	0.572443	0.599432	0.620739	0.630682	0.667614	0.960227		max value	0.896307	0.890625	0.875	0.87358	0.927557	0.951705	1
upper quartile	0.602828	0.967866	0.979434	0.937018	0.970437	0.928021	0.970437	0.937018	0.979434		upper quartile	0.948387	0.80129	0.885161	0.870968	0.954839	0.974194	0.95871	0.885161	0.985806		upper quartile	0.627841	0.572443	0.59517	0.605114	0.612216	0.65483	0.924716		upper quartile	0.883523	0.866477	0.853693	0.859375	0.887784	0.944602	0.964489
median	0.53599	0.937018	0.946015	0.886889	0.859897	0.859897	0.813625	0.892031	0.937018		median	0.870968	0.8	0.843871	0.845161	0.833548	0.948387	0.908387	0.87871	0.885161		median	0.62642	0.571023	0.589489	0.599432	0.605114	0.571023	0.886364		median	0.829545	0.786932	0.786932	0.784091	0.778409	0.865057	0.875
lower quartile	0.424165	0.895887	0.821337	0.841902	0.768638	0.736504	0.733933	0.884319	0.809769		lower quartile	0.732903	0.692903	0.756129	0.705806	0.753548	0.645161	0.80129	0.859355	0.689032		lower quartile	0.598011	0.555398	0.572443	0.589489	0.59233	0.430398	0.879261		lower quartile	0.815341	0.765625	0.747159	0.75	0.742898	0.725852	0.659091
min value	0.415167	0.866324	0.670951	0.79563	0.710797	0.699229	0.642674	0.879177	0.710797		min value	0.716129	0.636129	0.663226	0.584516	0.732903	0.496774	0.707097	0.842581	0.552258		min value	0.588068	0.534091	0.565341	0.583807	0.580966	0.426136	0.87642		min value	0.806818	0.755682	0.728693	0.735795	0.725852	0.713068	0.53125
outliers		0.37018				0.213368		0.775064			outliers											outliers	0.744318	0.667614	0.643466	0.630682			0.764205		outliers
	0.59883	0.943073	0.821337	0.79563	0.736345	0.726396	0.781302	0.88436	0.949072			0.927293	0.800387	0.856172	0.862014	0.773895	0.519731	0.944059	0.881234	0.97311			0.626465	0.571752	0.571834	0.588306	0.588524	0.441107	0.9345			0.889059	0.873628	0.856334	0.859375	0.763834	0.945089	0.706646
	0.424871	0.894282	0.946015	0.886889	0.981492	0.821062	0.731572	0.895478	0.967943			0.948387	0.800543	0.731928	0.879837	0.796121	0.61605	0.970558	0.853815	0.995982			0.588068	0.559011	0.589518	0.600504	0.626526	0.613804	0.87716			0.812254	0.778921	0.7923	0.747095	0.885756	0.951705	0.628891
	0.561915	0.876299	0.743075	0.928024	0.969066	0.90898	0.767238	0.963593	0.94187			0.729099	0.787673	0.896457	0.883114	0.989284	0.964472	0.707097	0.86747	0.739023			0.610239	0.572443	0.58171	0.589972	0.630682	0.430398	0.960227			0.890388	0.846753	0.750589	0.845287	0.895745	0.807869	0.601581
	0.416168	0.980776	0.670951	0.829639	0.723076	0.916792	0.977244	0.880294	0.98466			0.717038	0.685023	0.714358	0.789857	0.753548	0.986183	0.973018	0.884464	0.643601			0.627841	0.572443	0.582678	0.586609	0.604489	0.659214	0.883793			0.806818	0.77323	0.763738	0.781909	0.922448	0.722872	0.948534
	0.43246	0.895887	0.784183	0.856497	0.98329	0.862195	0.975953	0.937018	0.965834			0.769007	0.692903	0.887445	0.854281	0.980101	0.967019	0.95871	0.879344	0.552258			0.605857	0.562314	0.59507	0.586345	0.59233	NaN	0.886364			0.849579	0.890625	0.853693	0.748548	0.905382	0.944316	0.886501
	0.504297	0.879101	0.971377	0.883859	0.750932	0.859897	0.743946	0.899269	0.937018			0.726838	0.79619	0.884365	0.882729	0.870299	0.983924	0.822007	0.880903	0.606774			0.59724	0.570156	0.592192	0.60687	0.619348	0.571023	0.878844			0.848936	0.878593	0.734735	0.86665	0.757606	0.725852	0.599847
	0.606606	0.893972	NaN	0.906384	0.789332	0.789865	0.989717	0.944454	0.978202			0.812708	0.800596	0.872381	0.836424	0.740989	0.950763	0.908387	0.842758	0.910123			0.627841	0.53706	0.591197	0.599432	0.590081	0.650206	0.949978			0.88399	0.819918	0.73684	0.76786	0.752989	0.94911	0.638405
	0.608719	0.954772	0.725003	0.797623	0.979999	0.70313	0.910031	0.892031	0.983501			0.951371	0.689343	0.885161	0.871089	0.732903	0.972131	0.910116	0.848084	0.658782			0.591682	0.550061	0.567192	0.607959	0.606322	0.427265	0.940401			0.815076	0.762143	0.833491	0.784091	0.921506	0.92751	0.862766
	0.606818	0.937682	0.852813	NaN	0.768638	0.809951	0.897101	0.973008	0.732039			0.903946	0.80129	0.811446	0.879062	0.741992	0.986427	0.873094	0.885161	0.944044			0.599484	0.572443	0.594497	0.612885	0.595236	0.613044	0.87803			0.829545	0.780555	0.739781	0.741239	0.863359	0.944602	0.812362
	NaN	0.913753	0.865099	0.899115	0.880101	0.898569	0.78693	0.892349	0.710797			0.954839	0.801427	0.861785	0.850964	0.960185	0.966281	0.736041	0.887244	0.689032			0.598011	0.5644	0.572436	0.620739	0.583043	0.479627	0.882189			0.883523	0.786932	0.789716	0.739962	0.731006	0.950312	0.859664
	0.604704	0.977208	0.979434	0.843452	0.710797	0.953548	0.79963	0.88505	0.809769			0.949265	0.802971	0.834677	0.642652	0.833548	0.971726	0.984516	0.886927	0.667993			0.595063	0.550199	0.589489	0.605114	0.58631	0.429376	0.764205			0.82689	0.764657	0.786932	0.87358	0.73671	0.917153	0.581584
	0.42407	0.937958	0.726115	0.974293	0.977428	0.949024	0.776625	0.884878	0.955673			0.951469	0.800943	0.663226	0.866045	0.790664	0.938692	0.732165	0.868512	0.800179			0.62642	0.555398	0.595975	0.594359	0.621102	0.652807	0.891691			0.826869	0.776098	0.758403	0.831059	0.777499	0.947609	0.864878
	0.53599	0.37018	0.95082	0.938958	0.759845	0.719535	0.970437	0.957301	0.830875			0.802333	0.802818	0.744798	0.845215	0.739376	0.550675	0.966768	0.87871	0.787963			0.594646	0.572443	0.599432	0.600336	0.612216	0.430291	0.878225			0.813265	0.762765	0.817508	0.864989	0.810995	0.83625	0.972209
	0.419615	0.874974	0.987536	0.962075	0.835848	0.810522	0.978928	0.935026	0.749776			0.948901	0.664109	0.905206	0.718173	0.989898	0.993159	0.939839	0.878242	0.885161			0.627841	0.567769	0.588632	0.603298	0.608408	0.501932	0.879598			0.814095	0.88316	0.875	0.738595	0.909738	0.825901	0.96909
	0.420575	0.92608	0.929653	0.887495	0.713969	0.928021	0.983611	0.879177	0.979434			0.720777	0.693155	0.853289	0.611146	0.738336	1	0.805649	0.894879	0.864065			0.744318	0.572443	0.583297	0.584857	0.600895	0.660524	0.882998			0.896307	0.757659	0.753035	0.868124	0.764727	0.915375	0.875
	0.462554	0.967866	0.946232	0.799268	0.970437	0.699229	NaN	0.92302	0.79482			0.895317	0.8	0.6978	0.848682	0.75762	0.996001	0.982268	0.884442	0.987422			0.627025	0.572092	0.572443	0.588218	0.603921	0.65483	0.898661			0.888854	0.758087	0.867264	0.784524	0.881868	0.719025	0.573143
	0.580835	0.952542	0.991511	0.843101	0.968853	0.794704	0.67267	0.885332	0.89332			0.935726	0.733788	0.898596	0.777816	0.972627	0.930846	0.80129	0.900517	0.940317			0.627803	0.538261	0.643466	0.595525	0.598581	0.550477	0.879478			0.856198	0.765625	0.763368	0.75	0.817887	0.893293	0.964489
	0.602828	0.954864	0.86145	0.916765	0.865843	0.915413	0.733933	0.891629	0.988624			0.732903	0.636129	0.837359	0.584516	0.868101	0.948387	0.919419	0.848227	0.765576			0.592607	0.572443	0.59517	0.584192	0.595208	0.426332	0.891061			0.820839	0.867612	0.732254	0.76679	0.853025	0.722981	0.982415
	0.415167	0.936254	0.948151	0.937018	0.782598	0.958964	0.903106	0.884282	0.998715			0.733501	0.804478	0.843871	0.650259	0.849558	0.645161	0.956704	0.867624	0.990733			0.62747	0.534817	0.580823	0.589489	0.61718	0.657309	0.879261			0.880244	0.882757	0.770179	0.859677	0.742898	0.740117	0.906679
	0.611825	0.914894	0.980824	0.840583	0.974759	0.736504	0.731534	0.919005	0.914797			0.92107	0.657186	0.76712	0.741651	1	0.556427	0.947794	0.909677	0.592578			0.604765	0.543901	0.598727	0.612259	0.608028	0.428033	0.924716			0.873767	0.784521	0.747159	0.799097	0.887784	0.725753	0.89415
	0.456332	0.979375	0.98694	0.94266	0.859897	0.943195	0.709605	0.938995	0.908846			0.786268	0.683481	0.906577	0.845161	0.954839	0.679727	0.806503	0.899354	1			0.624968	0.572328	0.57084	0.602729	0.580968	0.667614	0.95069			0.825297	0.82443	0.739552	0.768388	0.72866	0.948641	1
	0.424165	0.866324	0.982822	0.861168	NaN	0.819299	0.971359	0.883884	0.990335			0.730881	0.801737	0.900539	0.705806	0.745126	0.974194	0.760271	0.867863	0.998468			0.6168	0.667614	0.570303	0.596109	0.60911	0.660451	0.912796			0.828373	0.814865	0.790709	0.821056	0.927557	0.723323	0.987297
	0.55122	0.968004	0.894751	0.939548	0.881575	0.213368	0.919326	0.891876	NaN			0.870968	0.804455	0.756129	0.870968	0.787022	0.654537	0.853311	0.883521	0.9867			0.627841	0.567954	0.5986	0.590243	0.611841	0.616478	0.918873			0.811082	0.814742	0.866058	0.747957	0.740716	0.752039	0.959799
	0.604475	0.972882	0.828321	0.841902	0.794974	0.726461	0.829723	0.884319	0.744189			0.949732	0.736304	0.856361	0.885161	0.951582	0.645081	0.728536	0.84602	0.967575			0.627841	0.57208	0.598306	0.614427	NaN	0.657905	0.876688			0.824257	0.843921	0.858246	0.753396	0.732924	0.865057	0.989164
	0.457853	0.937018	0.721057	0.970575	0.840028	0.956105	0.642674	0.880784	0.816304			0.944413	0.800798	0.836565	0.806059	0.912793	0.694594	0.982649	0.84275	0.985806			0.627704	0.572329	0.567359	0.630682	0.582442	0.429484	0.930911			0.872574	0.769732	0.744174	0.839638	0.729167	0.722636	0.665331
	0.577346	0.921068	0.975507	0.914311	0.832042	0.971722	0.874231	0.882534	0.989067			0.722305	0.800516	0.779476	0.699977	0.8467	0.496774	0.781836	0.859355	0.691077			0.627841	0.572443	0.583362	0.600625	0.605114	0.512539	0.885777			0.883556	0.764187	0.824617	0.869129	0.767513	0.73752	0.949567
	0.423046	0.984576	0.998715	0.806889	0.894506	0.706141	0.690885	0.964349	0.79541			0.75908	0.71216	0.71269	0.656647	0.778554	0.698937	0.892888	0.873182	0.891738			0.62706	0.571023	0.595011	0.603078	0.611379	0.642572	0.910173			0.815341	0.866477	0.869836	0.755531	0.778409	0.923272	0.659091
	0.554919	0.925935	0.974009	0.848669	0.978725	0.926721	0.813625	0.775064	0.811784														0.627841	0.57161	0.598685	0.591709	0.61525	0.518844	0.87852

## Sheet: Figure 5
panel A									panel B
0.5	1	2	3	4	5	8	17		0.5	1	2	3	4	5	8	17
0.487403	0.487573	0.486349	0.442657	0.515088	0.489056	0.310204	0.30217		6.875	8.21429	11.5	12.3125	10.75	11.6667	10.5	24.6429
0.497947	0.533724	0.511764	0.467701	0.519972	0.534752	0.363181	0.34999		6.25	7.14286	10.0556	11.4375	11	12.5	10.5	22.1429
0.451365	0.542227	0.514941	0.484172	0.512656	0.541392	0.44128	0.423269		7.5	8.21429	12.0556	11.1875	12	11.6667	10	23.9286
0.465927	0.549373	0.530201	0.488978	0.537596	0.559901	0.473299	0.461796		7.5	8.57143	12.8889	13.0625	12.25	11.6667	10	20.3571
0.517483	0.569011	0.518759	0.535303	0.616085	0.570232	0.471391	0.486087		8.125	9.64286	11.3889	13.4375	11	10.3333	13	19.2857
0.538065	0.574871	0.536892	0.573263	0.63873	0.627435	0.436887	0.457457		8.125	12.1429	11.1111	15	12.5	10	11	21.7857
0.546526	0.566746	0.610665	0.606693	0.630331	0.702509	0.473223	0.477215		8.125	11.7857	11.9444	15.3125	12.5	10	12	21.4286
0.553395	0.573068	0.640925	0.605592	0.697007	0.788448	0.542207	0.578742		7.5	10.3571	13.3333	15.3125	11.25	10.6667	8.5	22.1429
0.531299	0.537456	0.63847	0.591289	0.764125	0.855254	0.541588	0.639828		8.75	13.5714	13.6111	14.5625	11.25	12.5	10	20.3571
0.539937	0.585524	0.686852	0.654961	0.739439	0.873294	0.603544	0.698273		10	11.0714	13.0556	15	13.75	13.6667	9	18.5714
0.524642	0.66078	0.768423	0.715185	0.709225	0.865968	0.678763	0.713891		8.125	9.64286	12.7778	15	13.75	13.3333	11	17.8571
0.60021	0.63141	0.82514	0.772329	0.779414	0.914824	0.727074	0.737978		11.75	11.0714	13.6111	16.625	15	12.8333	14.5	19.6429
0.661739	0.709356	0.901644	0.834019	0.995942	1.09674	0.811561	0.874192		11.875	12.5714	13.8889	15.625	13.75	12.3333	15.5	21.4286
0.752782	0.754989	0.940452	0.918594	1.14734	1.13656	0.855169	1.09747		10.625	12.3571	12.7778	13.125	14.5	15.5	13.5	21.4286
0.775712	0.726973	0.989281	0.991607	1.2555	1.14165	0.988831	1.26541		11.125	12.5	14.1667	14.375	16.25	14.3333	11.5	21.4286
0.910259	0.903597	1.10821	1.10882	1.31294	1.32902	1.21301	1.5712		11.875	12.1429	12.5	16.875	13.75	16.5	11.5	24.6429
0.796462	0.991338	1.16412	1.1435	1.31814	1.54386	1.52972	2.24057		11.875	11.9286	12.9444	16	18.5	24.1667	25	29.6429
1.12427	0.992269	1.26739	1.05115	1.36612	1.38314	1.99543	2.39118		6.875	10.7143	15.8333	18.4375	20	23.1667	23.5	29.6429
1.33373	1.47261	1.39619	1.28347	1.46525	1.45027	2.17659	2.61025		8.75	10.3571	13.0556	10.9375	18.75	21.6667	27	34.2857

## Sheet: Figure 6
panel A						panel H
	Stimulus	FR	Prediction			max value	0.58982	0.998503	0.980539	0.995509	0.998503	0.947605	0.974551	0.95509	0.902695
	-16.2819	27.0629	37.0069			upper quartile	0.565868	0.941617	0.946108	0.961078	0.965569	0.886228	0.85479	0.926647	0.898204
	-15.8046	37.1561	39.293			median	0.561377	0.872754	0.88024	0.884731	0.886228	0.863772	0.830838	0.908683	0.887725
	-16.119	46.2885	40.962			lower quartile	0.534431	0.717066	0.835329	0.730539	0.827844	0.832335	0.757485	0.890719	0.871257
	-16.4063	52.4253	40.6786			min value	0.532934	0.622754	0.805389	0.61976	0.776946	0.812874	0.748503	0.868263	0.844311
	-16.8443	54.5578	39.6449			outliers							0.607784		0.983533
	-17.7879	52.8086	38.9078
	-18.146	48.8374	38.2833				0.565868	0.874544	0.855762	0.961078	0.827844	0.885702	0.748593	0.913886	0.848743
	-18.1377	44.2158	37.606				0.588627	0.861017	0.960767	0.688043	0.965569	0.883307	0.85479	0.883304	0.898487
	-18.9008	40.6136	37.678				0.58342	0.954376	0.955644	0.624575	0.791721	0.824828	0.750072	0.929832	0.893873
	-19.7712	38.4811	37.7372				0.534417	0.889382	0.831873	0.995509	NaN	0.81394	0.830838	0.899843	0.898682
	-21.2037	37.4625	36.8276				0.561377	0.872754	0.819192	0.938692	0.973366	0.833651	0.920572	0.908683	0.89353
	-25.5125	36.5334	35.7551				0.561377	0.850694	0.873281	0.706553	0.925166	0.878236	0.845335	0.900488	0.900702
	-32.2526	34.5444	33.7775				0.53411	0.969923	0.830411	0.884731	0.886228	0.821517	0.835021	0.938159	0.88572
	-38.5198	31.1658	30.119				0.581421	0.749482	0.957038	0.898918	0.873892	0.83953	0.834408	0.926647	0.854315
	-43.8406	26.81	26.6596				0.58982	0.876477	0.925606	0.966535	0.973506	0.820533	0.974551	0.894232	0.895218
	-49.2956	22.8347	24.6792				0.576406	0.875449	0.946108	0.734155	0.973757	0.898058	0.875581	0.909446	0.89679
	-53.6855	20.7552	23.62				0.565747	0.941617	0.911373	0.868408	0.779536	0.863772	0.755147	0.95509	0.887267
	-55.7429	21.3897	22.991				0.561657	0.796869	0.969721	0.708383	0.835575	0.869304	0.607784	0.911169	0.899936
	-56.7909	24.8917	23.0523				0.534117	0.947963	0.845551	0.976722	0.871481	0.886228	0.87041	0.890719	0.861773
	-57.2774	30.6076	23.8739				0.563962	0.913469	0.847647	0.9822	0.790622	0.878212	0.750084	0.902166	0.883113
	-55.4849	37.1334	24.9361				0.554869	0.626448	0.834598	0.770017	0.964731	0.832542	0.789915	0.941754	0.89583
	-51.2156	43.1234	26.381				0.546177	0.666091	0.889141	0.897076	0.791789	0.827334	0.785643	0.88655	0.896343
	-46.3518	47.8732	28.9064				0.534431	0.796721	0.814051	0.972558	0.998503	0.947605	0.750029	NaN	0.983533
	-42.6173	51.3792	32.1373				0.548686	0.998503	0.847414	0.69918	0.852198	0.908816	0.774181	0.940767	0.900526
	-39.8629	54.1057	34.399				0.533911	0.89691	0.980539	0.797831	0.977868	0.852154	0.787157	0.880827	0.879782
	-36.0531	56.4681	35.1346				0.563804	0.703982	0.921595	0.909631	0.87745	0.877497	0.767021	0.91212	0.898204
	-30.1723	58.4679	36.0302				0.532934	0.958935	0.88024	0.730732	0.928001	0.832335	0.862085	0.948137	0.858918
	-23.8208	59.661	38.7903				0.534385	0.680173	0.877026	0.65817	0.795643	0.919771	0.84594	0.876716	0.864105
	-19.1237	59.4669	43.047				0.540086	0.935713	0.920043	0.730539	0.977565	0.861245	0.754	0.901575	0.884601
	-16.4951	57.6431	45.9796				0.561988	0.948168	NaN	0.926025	0.901047	0.893096	0.881944	0.878543	0.876635
	-14.5231	54.5987	45.7652				0.56146	0.72961	0.92012	0.941078	0.848474	0.82327	0.849755	0.885407	0.902695
	-11.6896	51.388	44.3261				0.541256	0.704554	0.835329	0.941228	0.91064	0.858934	0.757485	0.921231	0.887725
	-7.27468	49.3611	44.4769				0.558685	0.717066	0.831496	0.984882	0.956204	0.941914	0.853924	0.909144	0.871257
	-1.2709	49.6781	47.2983				0.567286	0.704181	0.965774	0.864744	0.781386	0.85097	0.761587	0.899726	0.870681
	5.07795	52.9224	52.4688
	11.3232	58.9644	58.7716
	19.1182	67.0865	64.4145
	28.9813	76.2452	69.9712
	39.4992	85.3505	77.7519
	49.7336	93.492	86.5512
	59.2072	100.113	93.5075
	66.4858	105.144	98.0356
	71.5445	109.038	100.499
	77.3659	112.64	100.882
	85.3296	116.832	100.836
	93.2936	122.049	103.212
	99.7281	127.915	107.1
	106.173	133.243	109.776
	113.581	136.541	111.233
	119.313	136.831	112.61
	123.15	134.382	113.958
	129.149	130.88	114.356
	136.939	128.816	114.446
	142.32	130.293	115.492
	145.405	135.811	116.355
	147.677	143.698	115.963
	146.434	150.544	114.573
	139.497	152.502	111.974
	128.967	146.873	107.283
	116.387	133.202	99.6387
	100.006	113.401	90.0845
	78.0761	90.8998	79.2539
	51.4618	69.287	65.2054
	24.1399	51.1294	49.7274
	1.54311	37.4417	37.9757
	-12.9305	27.9193	31.355
	-20.2708	21.6086	28.5642
	-24.8396	17.591	28.9958
	-29.6779	15.3285	31.4532
	-35.6212	14.4866	33.0682
	-42.4486	14.8409	32.5758
	-46.1082	16.4976	31.9236
	-42.7425	19.7912	33.3296
	-34.6002	25.0643	38.2969
	-24.9697	32.7324	48.0929
	-13.4069	43.1401	60.1021
	0.935985	56.1339	70.6328
	15.0009	70.7618	80.7878
	24.4404	85.2603	89.9567
	30.1921	97.4343	94.5043
	34.4154	105.278	93.651
	34.8529	107.54	90.1089
	31.3697	104.027	85.6814
	27.6609	95.5141	78.2103
	24.53	83.428	69.5577
	19.4216	69.4333	64.6145
	10.7833	55.1368	61.2568
	-0.893166	41.9455	54.7696
	-13.2611	30.9425	45.5422
	-23.322	22.8927	37.2651
	-31.4187	17.8332	31.9992
	-39.2708	14.8904	29.4614
	-46.0722	13.2359	28.2576
	-51.2472	12.4779	27.155
	-56.3954	12.2456	26.6095
	-62.6571	12.3938	26.5542
	-68.1113	13.109	26.0414
	-70.1105	14.6562	25.4291
	-70.1065	17.375	25.7294
	-72.6343	21.2387	27.4924
	-77.9781	25.5875	28.7887
	-81.1187	29.541	27.6617
	-80.8721	32.3132	26.0561
	-82.2958	33.4383	26.3299
	-88.33	32.8495	27.4696
	-95.726	30.7684	26.4451
	-100.517	27.5816	23.668
	-103.216	23.8005	21.8954
	-105.59	20.0665	21.3415
	-106.901	17.2579	21.3707
	-106.086	16.0911	21.6298
	-103.796	16.5599	22.2266
	-101.716	18.7728	23.4753
	-100.077	23.0962	24.7628
	-97.5068	28.8135	25.6085
	-94.4889	34.2804	26.3447
	-94.0826	37.9608	27.5878
	-99.351	38.806	28.4649
	-108.477	36.5821	27.0043
	-115.628	31.9625	24.0831
	-119.264	26.2499	22.0941
	-119.997	21.2255	21.6098
	-115.97	18.3255	22.4112
	-108.208	17.6943	24.4691
	-100.588	19.0647	28.141
	-93.7716	22.9065	32.5091
	-85.4436	29.5329	35.4885
	-76.2679	37.9186	37.8401
	-70.2562	46.4493	41.8129
	-69.0975	53.7964	44.8493
	-69.4724	59.0126	42.8589
	-67.2418	61.7498	38.4539
	-62.4503	62.2341	36.7661
	-55.9367	61.1308	38.9938
	-48.9167	59.35	43.6714
	-43.9482	57.7612	49.0219
	-39.7718	56.9919	52.5686
	-34.3525	57.2419	53.0159
	-28.8861	58.2284	53.8527
	-24.3983	59.242	56.9235
	-21.6347	59.3438	59.0534
	-22.1614	57.6849	58.5607
	-25.2327	53.8304	55.1172
	-28.0533	47.9931	49.0473
	-29.4304	41.0344	43.7108
	-28.7942	34.2215	41.7708
	-25.9726	28.8231	42.8583
	-23.2469	25.7096	46.1588
	-23.536	25.1393	49.9426
	-26.9088	26.7886	50.369
	-30.7356	29.9767	46.0065
	-32.3497	33.9199	40.8519
	-30.777	37.8784	38.6085
	-28.1872	41.1666	39.8372
	-27.5513	43.1235	43.4443
	-27.8904	43.1993	45.7032
	-25.8439	41.2251	45.075
	-20.8801	37.7684	45.4566
	-14.2611	34.3284	49.9792
	-5.65113	33.1193	57.5005
	4.05521	36.3777	65.8048
	12.1782	45.4089	74.2502
	19.5315	59.8151	80.9839
	29.3237	77.3482	84.2002
	41.2816	94.571	87.4376
	51.7782	108.107	93.442
	57.758	115.923	98.5864
	59.6914	118.011	99.717
	60.4589	116.145	96.7625
	62.0987	112.813	92.0034
	65.6567	109.904	89.6536
	70.6465	107.829	91.0295
	75.0811	105.547	94.2608
	76.5241	101.423	96.3601
	72.7959	94.4324	94.7995
	63.9243	84.9798	88.492
	52.2594	74.8689	76.816
	41.5667	66.4264	62.764
	34.0411	61.2891	52.0088
	29.2336	59.5594	47.1034
	26.633	59.8308	46.9862
	25.0702	60.0765	49.3565
	23.7827	58.894	52.3312
	23.4614	56.3774	54.4067
	24.4487	54.0966	55.6769
	25.8973	54.17	57.6087
	25.9426	57.942	60.0341
	24.7983	65.0144	60.9473
	24.6023	73.1923	59.1154
	25.2772	79.4044	57.0195
	26.0472	81.1211	57.5112
	27.9069	77.531	59.296
	31.2538	69.8778	61.2235
	34.461	60.8207	64.3913
	35.2992	53.193	67.7651
	33.4072	48.8067	68.0381
	30.4102	47.8675	63.6176
	26.3348	49.1858	56.8711
	20.9198	50.9486	50.9856
	16.565	51.5757	45.9842
	13.9451	50.247	41.8883
	10.9851	46.9602	40.3372
	7.38208	42.2737	40.2204
	4.41908	37.0168	39.1257
	2.44743	32.1579	37.7295
	1.6237	28.8058	37.6661
	3.41471	28.1598	39.0567
	7.31998	31.2376	41.9403
	9.95238	38.3966	46.8383
	11.3946	48.8824	51.4806
	14.2545	60.723	52.3645
	16.6072	71.1596	52.0052
	15.4759	77.5164	53.333
	13.4994	78.1508	52.4628
	13.8401	73.0435	48.1684
	14.6064	63.7571	45.635
	13.6538	52.8095	46.4883
	12.0464	42.7878	46.647
	11.195	35.6118	44.4888
	11.0158	32.2132	42.7231
	11.0462	32.625	42.6731
	11.3204	36.2707	43.3024
	11.6263	42.2063	43.8419
	11.4663	49.2175	44.2176
	11.1023	55.8632	44.2049
	10.9738	60.644	43.589
	10.6818	62.3864	43.0209
	10.1244	60.7301	42.8255
	9.6703	56.4452	42.4509
	9.23299	51.3181	42.026
	9.43103	47.5569	42.0692
	11.3518	46.9434	42.7127
	14.2046	50.135	44.5654
	16.0757	56.4584	47.8412
	17.0145	64.275	50.4411
	18.2022	71.6868	50.4731
	18.7504	77.1949	49.4892
	17.6251	80.0032	49.0106
	16.4772	79.9286	47.5739
	16.1029	77.1335	44.9961
	14.4896	71.9711	43.5757
	11.682	65.0776	43.006
	10.3484	57.5791	41.2144
	10.6983	51.1105	39.5129
	10.8145	47.4204	40.1158
	10.1244	47.624	41.6407
	9.11744	51.4877	41.7012
	8.17395	57.2313	40.5213
	7.40542	62.1155	39.4724
	6.47985	63.6352	38.9287
	5.79761	60.736	38.7409
	6.69064	54.3797	38.8054
	8.75	47.1001	39.6441
	9.42317	41.7478	41.8928
	7.91659	40.0933	43.7163
	7.15313	42.0487	42.7505
	8.73544	45.915	40.6403
	9.88963	49.4624	40.8824
	9.07419	51.1798	43.0081
	8.95655	50.9643	43.3888
	11.3627	49.8987	42.2688
	14.1914	49.3461	43.3494
	15.7917	49.9979	46.7757
	17.5423	51.5	48.9821
	19.89	52.8654	49.0303
	20.6592	53.344	49.4774
	18.9287	53.114	49.9315
	16.8991	53.2836	47.7019
	16.5171	55.1662	44.1252
	17.7319	59.2905	42.6867
	19.2653	64.8137	44.1277
	20.3505	69.7636	46.8154
	22.3298	72.0166	48.8165
	25.5291	70.4446	50.0852
	27.3352	65.5491	52.3868
	25.7251	59.2101	54.5201
	22.6413	53.7122	52.7255
	21.4635	50.6311	47.6486
	21.5198	50.2079	44.0992
	20.4484	51.507	44.1559
	19.4333	53.1617	45.0268
	20.5591	54.193	44.6132
	22.7327	54.4123	45.1609
	23.5416	54.2534	47.9929
	22.2848	54.2646	50.0153
	20.4378	54.6763	48.6179
	19.8895	55.3375	45.4809
	20.0826	55.9971	43.7897
	20.0761	56.6394	44.4797
	21.4441	57.5585	45.9568
	24.7288	59.0817	47.5151
	27.5189	61.1497	50.7338
	27.7367	63.1088	54.5998
	26.5135	63.9409	55.1527
	26.7938	62.8482	52.1762
	28.4537	59.8255	49.8645
	28.9967	55.824	50.9203
	28.8145	52.3562	52.9186
	30.2418	50.7597	52.9582
	33.7139	51.5842	53.316
	37.732	54.4936	56.7727
	40.7604	58.7454	61.8596
	43.313	63.9163	65.4658
	48.2498	70.3549	66.8494
	57.3396	79.0154	69.2187
	70.3307	90.7052	76.2398
	86.8721	105.201	87.1058
	106.231	120.79	97.7481
	125.867	134.581	105.75
	140.684	143.494	110.754
	148.511	145.422	112.862
	151.54	140.003	112.442
	148.696	128.608	109.42
	137.287	113.647	103.547
	120.874	97.5825	93.5808
	106.382	82.1389	78.5819
	94.3382	68.0883	64.5407
	80.6987	55.4687	58.0276
	64.888	44.1445	54.3454
	50.0686	34.1933	47.571
	38.775	26.0855	40.3333
	29.9424	20.5686	36.2807
	22.6751	17.7409	35.4184
	16.9812	16.9862	35.6738
	10.7459	18.0838	35.9996
	3.01601	21.2768	35.9842
	-3.60379	26.1187	34.4268
	-6.4337	31.2471	32.4624
	-7.30943	35.2705	32.4465
	-9.63885	37.1479	34.6872
	-13.7451	36.4339	36.2852
	-18.7208	33.5074	34.7279
	-23.0018	29.4134	31.9257
	-24.7506	25.5255	30.0953
	-24.5104	23.0148	29.8016
	-24.9468	22.4569	31.2059
	-26.797	23.7435	32.8088
	-28.0498	26.2959	32.5962
	-28.8396	29.4589	31.3502
	-30.8327	32.7739	30.959
	-32.749	36.0201	30.8127
	-32.5296	39.015	30.1937
	-31.3822	41.3868	30.3399
	-32.0396	42.5418	31.8447
	-34.0279	41.9008	32.8228
	-34.5249	39.2959	31.8554
	-33.6361	35.2472	30.7912
	-33.7112	30.9001	31.3956
	-34.3879	27.5851	32.4435
	-33.8019	26.2091	32.4567
	-32.183	26.8129	32.542
	-30.0657	28.5522	34.0437
	-27.0503	30.1291	36.2671
	-23.6851	30.4435	38.671
	-20.4504	29.117	41.4536
	-17.247	26.6232	43.8356
	-15.8468	23.9883	45.342
	-17.1624	22.2614	45.7489
	-18.4756	22.0518	43.6038
	-18.8172	23.3552	40.0563
	-20.622	25.6967	38.345
	-23.621	28.4404	37.808
	-24.8328	31.0603	36.2296
	-24.5505	33.2417	34.861
	-25.3402	34.8316	35.6009
	-26.6553	35.7525	36.7806
	-26.6813	35.992	36.3666
	-26.5486	35.6813	35.9097
	-27.2623	35.1691	36.7028
	-27.2777	34.9718	37.2422
	-26.0631	35.5571	37.2479
	-24.3977	37.0517	38.421
	-22.1326	39.0545	40.6057
	-20.6286	40.7106	42.6171
	-22.1422	41.0655	44.0906
	-24.4408	39.5427	43.3882
	-24.1365	36.2919	40.5258
	-22.1466	32.1985	39.3154
	-20.4115	28.521	41.3896
	-19.3474	26.3273	44.0555
	-19.5538	26.0176	44.886
	-21.4792	27.1833	43.977
	-23.1449	28.8667	41.9121
	-22.704	30.0748	39.7157
	-21.3143	30.2643	39.5359
	-20.0084	29.5467	41.6366
	-18.7494	28.5245	43.7937
	-17.9073	27.8837	44.9059
	-17.1906	27.9927	45.4813
	-15.456	28.7396	45.7958
	-12.9422	29.684	46.6001
	-11.3615	30.4033	48.7099
	-10.6518	30.8017	50.6497
	-9.55243	31.1746	50.5845
	-8.70355	31.9851	49.8301
	-8.62741	33.4899	49.945
	-8.40559	35.4635	49.6731
	-8.59552	37.2139	48.6965
	-10.3804	37.9163	48.0885
	-12.3731	37.0895	46.9004
	-12.3249	34.9406	44.9554
	-10.2427	32.3633	44.7516
	-7.57087	30.566	47.6137
	-5.34717	30.5151	51.8288
	-3.64823	32.4909	54.8476
	-1.69421	35.9861	56.0443
	1.02036	39.988	56.7528
	4.17601	43.4707	58.4323
	6.9874	45.82	61.1223
	9.00181	46.9751	63.569
	11.1508	47.2533	64.7375
	13.6887	47.0161	65.0378
	15.4886	46.4108	66.0493
	17.2075	45.3486	67.3937
	19.2099	43.7034	67.5947
	19.6239	41.563	67.7591
	18.4035	39.3331	67.5819
	17.3132	37.6003	64.8675
	16.7441	36.8342	61.3163
	15.8561	37.1273	59.6401
	14.2146	38.1511	59.0543
	12.3567	39.3654	57.7715
	11.2381	40.3455	55.8842
	11.2928	41.0141	54.8242
	11.5155	41.6247	55.4752
	11.2405	42.5178	57.1382
	11.3748	43.8241	57.9483
	11.7496	45.3246	57.7041
	10.8358	46.5673	57.7774
	8.00503	47.1566	57.1658
	4.41605	47.0073	54.0622
	1.81714	46.3742	49.6138
	0.40113	45.6284	46.4526
	-1.25723	44.9369	45.6779
	-4.39053	44.0829	45.7942
	-8.05485	42.5811	44.5111
	-10.8123	40.0353	41.6329
	-14.338	36.5095	39.2099
	-20.6928	32.6488	37.8692
	-28.0805	29.4382	35.3829
	-33.5553	27.7242	31.6375
	-36.6311	27.7908	29.2078
	-37.4935	29.257	28.9905
	-35.816	31.363	30.4725
	-32.6828	33.456	33.2359
	-29.7114	35.3571	36.962
	-26.9057	37.3635	40.3255
	-23.7205	39.8894	42.1324
	-20.5749	42.9929	43.4262
	-18.3966	46.1217	44.8587
	-18.5205	48.2754	45.547
	-21.2743	48.5091	44.3557
	-23.3151	46.4779	41.2598
	-21.5057	42.6868	38.5157
	-18.2159	38.2958	38.8378
	-17.3793	34.5992	42.517
	-18.3352	32.4894	45.1423
	-17.6723	32.1941	43.6432
	-14.8177	33.3798	41.9523
	-11.7504	35.4775	43.5492
	-9.03739	37.9754	46.959
	-6.18038	40.506	49.3527
	-3.96176	42.745	50.463
	-3.16973	44.3011	51.289
	-2.69228	44.7677	50.9071
	-1.21039	43.9532	49.4983
	0.9047	42.1134	49.2453
	2.61744	39.9544	50.8067
	3.57159	38.3081	52.534
	4.16001	37.6292	52.863
	4.83804	37.6421	52.1788
	5.11564	37.4222	51.5264
	4.25085	35.9346	51.1098
	2.58561	32.7329	49.9244
	0.0271215	28.3692	47.4814
	-4.07017	24.2121	44.8258
	-7.84118	21.7426	42.2501
	-8.16452	21.7579	40.3553
	-4.51392	24.0079	41.2435
	0.105077	27.5264	46.0999
	1.91001	31.4527	53.0831
	1.72737	35.7696	56.745
	2.7849	41.3907	54.5868
	4.23371	49.4314	51.7015
	4.64723	60.0683	51.909
	5.77611	71.7492	52.6211
	8.02779	81.3958	52.5037
	9.70217	85.6735	53.8848
	10.7895	82.7183	56.0767
	11.8445	73.3379	56.5297
	12.0891	60.9188	56.0639
	11.5288	49.9728	55.5949
	11.6666	44.0498	54.3611
	12.6899	44.1395	53.2223
	12.8451	48.433	53.771
	12.0919	53.5444	54.8018
	12.0022	56.4622	54.0462
	12.1441	56.1011	52.7799
	11.9051	53.6024	53.0334
	12.7418	51.2982	53.6564
	14.8355	51.0521	54.2688
	16.2568	53.0241	56.4748
	16.7323	55.5973	59.0837
	17.4476	56.4569	59.4335
	18.0553	54.1006	58.5702
	17.9836	48.8215	58.4936
	18.0473	42.5747	58.3523
	18.8425	37.8479	57.8205
	20.3227	36.271	58.3752
	22.3572	37.8209	60.3439
	24.4699	41.0618	62.9459
	26.2793	44.1933	65.5092
	28.4014	46.1836	67.3809
	31.1315	47.2636	68.6352
	32.7961	48.5059	70.1749
	32.1379	50.8293	71.2797
	30.1314	54.1292	69.4162
	27.6361	57.1256	64.5803
	24.1573	58.0426	59.6098
	19.8231	55.6749	55.4983
	16.0253	50.1689	51.3791
	12.8949	43.0323	47.8366
	9.6965	36.3772	46.0651
	7.41328	31.8858	45.3057
	6.21845	30.091	44.6315
	4.0549	30.3617	44.8709
	0.69395	31.4812	45.1806
	-1.87806	32.385	43.5095
	-3.27876	32.5926	41.2495
	-4.65714	32.121	40.7039
	-5.85524	31.1041	41.2004
	-6.30511	29.4423	41.3174
	-6.61999	26.8848	41.4814
	-7.11193	23.4036	42.0928
	-7.98669	19.6565	42.2585
	-9.87338	17.0015	41.7478
	-11.8525	16.1574	40.6811
	-12.1341	16.9053	39.3033
	-11.0311	19.5166	39.0193
	-10.7504	24.0123	40.6187
	-11.8054	28.8707	42.3477
	-12.5064	32.4286	41.8679
	-13.0806	34.1258	40.1503
	-14.9528	34.3905	39.3676
	-17.0176	34.1757	38.6281
	-17.6809	34.1792	37.1354
	-17.2272	34.3956	36.499
	-16.8414	34.2166	37.4746
	-17.4254	32.9583	38.777
	-19.0851	30.4874	38.8778
	-21.4091	27.4629	37.5976
	-23.1925	25.0868	35.9402
	-22.6866	24.4795	35.1015
	-19.8226	26.1049	35.9887
	-17.229	29.571	39.0154
	-16.9044	33.87	42.7
	-17.5078	37.871	43.6379
	-17.2544	40.7238	41.6825
	-15.704	41.9856	40.3984
	-12.9409	41.5121	41.3206
	-10.0942	39.3271	43.7859
	-8.67914	35.6698	46.6057
	-8.69531	31.2097	47.8202
	-8.58075	27.1875	46.6729
	-7.28309	25.2322	45.0459
	-5.11737	26.7415	45.1586
	-3.06402	32.0926	47.0743
	-2.01424	40.1314	49.2049
	-2.06782	48.332	49.8671
	-3.1844	53.7371	48.6168
	-4.87147	54.2161	46.4019
	-5.52992	49.5134	44.2171
	-4.64491	41.4007	43.1167
	-3.33065	32.9127	44.1253
	-2.58362	26.9989	46.3583
	-3.36231	25.089	47.6374
	-5.74596	26.8553	46.8439
	-7.7037	30.6698	44.2567
	-8.05159	34.3785	41.6038
	-7.73825	36.5791	41.0614
	-6.87659	37.1883	42.5181
	-5.23274	37.1932	44.2853
	-3.94082	37.902	46.11
	-3.12673	40.0451	47.9429
	-1.47326	43.3517	48.7286
	0.638272	46.6904	49.2171
	2.0914	48.705	50.8618
	3.15521	48.5325	52.339
	3.78933	46.2191	52.4036
	4.12834	42.6768	52.0111
	5.00152	39.2129	51.5803
	6.2136	36.9436	51.5263
	7.01584	36.359	52.49
	7.33348	37.2469	53.5597
	8.47894	38.9772	53.9584
	11.2536	40.9722	54.607
	14.4828	43.1289	57.2432
	17.552	45.9543	61.5387
	20.6914	50.3272	65.0831
	23.6539	56.9588	67.3927
	25.988	65.7909	69.2087
	27.3219	75.6436	70.1776
	27.7891	84.3486	69.8128
	27.8426	89.4078	68.2151
	27.1373	88.951	66.0731
	24.5818	82.5824	63.8087
	20.4736	71.7008	60.5059
	16.7752	59.0882	55.5793
	14.5494	47.9043	51.074
	13.2849	40.518	49.3183
	12.2196	37.7028	49.955
	11.5387	38.5429	51.1313
	11.3564	41.0481	51.7374
	10.0285	43.1267	52.1929
	7.23169	43.4267	52.1575
	5.56785	41.6749	50.2057
	5.82428	38.4553	47.9132
	5.9145	34.6691	48.3082
	5.10782	31.0454	50.3261
	4.60534	27.9623	50.7384
	4.70668	25.5875	49.8071
	4.64385	24.1273	49.7192
	4.2104	23.9311	50.2045
	3.53302	25.3326	49.9974
	2.7783	28.3355	49.2104
	2.28308	32.3866	48.3684
	1.54177	36.4452	47.7521
	-0.000692659	39.3654	47.3528
	-1.52249	40.3984	46.4016
	-2.51661	39.5315	44.8267
	-4.04805	37.4638	43.8377
	-6.48461	35.2418	43.3626
	-8.188	33.7599	42.1487
	-8.5781	33.4058	40.7351
	-9.26872	34.014	40.8052
	-10.4686	35.0997	41.8328
	-10.2475	36.1984	42.0572
	-8.50739	37.0877	42.2139
	-7.78789	37.8048	44.1304
	-8.43267	38.4855	46.3766
	-7.85992	39.1761	46.239
	-6.05419	39.7541	45.2376
	-5.69875	39.9691	46.344
	-6.83136	39.5929	47.7442
	-7.29228	38.5213	46.457
	-7.14142	36.8285	44.3172
	-7.64851	34.7469	43.9439
	-8.67158	32.6092	44.1003
	-9.3651	30.8524	43.3075
	-9.38239	29.9303	42.4366
	-9.44592	30.2712	42.4925
	-9.61591	32.0896	43.2214
	-8.8112	35.2327	43.7266
	-7.2489	39.1782	44.3763
	-6.07525	43.078	46.0693
	-5.97155	46.2041	47.6982
	-6.40268	48.1257	47.7768
	-6.24533	48.9797	46.543
	-5.98206	49.3225	45.5853
	-6.68284	49.6515	45.7018
	-7.87575	50.3017	45.5948
	-7.8678	50.8835	44.5567
	-6.65376	50.9194	43.9948
	-6.67504	49.9112	45.2439
	-7.97618	47.8867	46.6014
	-8.68318	45.7248	45.4898
	-9.59037	44.1162	43.4134
	-11.785	44.2197	42.5495
	-13.7753	45.5425	41.487
	-13.8089	47.4233	39.656
	-13.1455	48.6354	39.2936
	-13.5472	46.8989	40.3846
	-14.1149	44.8899	41.0368

## Sheet: Figure 7
Phase*90	-1	-0.95	-0.9	-0.85	-0.8	-0.75	-0.7	-0.65	-0.6	-0.55	-0.5	-0.45	-0.4	-0.35	-0.3	-0.25	-0.2	-0.15	-0.1	-0.05	0	0.05	0.1	0.15	0.2	0.25	0.3	0.35	0.4	0.45	0.5	0.55	0.6	0.65	0.7	0.75	0.8	0.85	0.9	0.95	1
VPL	0.625758	0.631787	0.630471	0.63913	0.645012	0.658344	0.667663	0.672939	0.684315	0.693447	0.69529	0.705099	0.705091	0.705845	0.7111	0.719985	0.733614	0.735928	0.73641	0.742319	0.765221	0.740072	0.756117	0.745729	0.731615	0.719314	0.697494	0.68408	0.661708	0.655958	0.662827	0.659564	0.641449	0.63064	0.608443	0.588817	0.572672	0.547877	0.524005	0.518675	0.491447
SE	0.029547	0.0311578	0.0342786	0.0314517	0.0316044	0.0351502	0.029214	0.0300204	0.0288675	0.0296702	0.0279463	0.0293437	0.0334687	0.0291884	0.0294494	0.0265255	0.0270944	0.0271659	0.027675	0.0315739	0.025621	0.0271991	0.0311753	0.0294323	0.0306819	0.0289834	0.0276493	0.0279252	0.0293719	0.0334018	0.0343375	0.0324812	0.0332409	0.0375635	0.0452817	0.0489817	0.0491637	0.0549193	0.0563257	0.0572049	0.0653404
VO	0.383741	0.380393	0.382001	0.388566	0.386208	0.389104	0.385733	0.388038	0.373132	0.37062	0.369036	0.368533	0.373873	0.360811	0.351611	0.352991	0.360081	0.379795	0.395458	0.406515	0.402591	0.413187	0.439918	0.4449	0.432891	0.440533	0.445812	0.431928	0.437419	0.410119	0.397612	0.388722	0.398746	0.381587	0.369269	0.356829	0.355862	0.320358	0.300588	0.298728	0.289172
SE	0.115957	0.116581	0.114859	0.118673	0.117506	0.116448	0.115042	0.114436	0.115063	0.114876	0.114234	0.112612	0.114238	0.112489	0.111746	0.113354	0.114552	0.11508	0.119338	0.115869	0.112987	0.114713	0.115246	0.114568	0.114142	0.111354	0.112525	0.112017	0.114216	0.108865	0.108849	0.104761	0.106641	0.105152	0.103073	0.101769	0.104246	0.102071	0.102365	0.101643	0.0995141

## Sheet: S1
max value	0.624449	0.915198	0.92511	0.818282	0.937225	0.878855	0.876652	0.832599	0.788546
upper quartile	0.594714	0.862335	0.898678	0.788546	0.8337	0.862335	0.820485	0.820485	0.762115
median	0.564978	0.802863	0.8337	0.745595	0.715859	0.764317	0.78304	0.774229	0.720264
lower quartile	0.351322	0.770925	0.715859	0.69163	0.572687	0.664097	0.709251	0.653084	0.709251
min value	0.251101	0.740088	0.594714	0.581498	0.457048	0.457048	0.617841	0.617841	0.704846
outliers		0.320485						0.263216	0.861233
									0.468062
	0.326889	0.834016	0.904741	0.748761	0.46006	0.498627	0.78304	0.624063	0.762272
	0.300251	0.771821	0.824791	0.714358	0.681845	0.79416	0.83114	0.832599	0.708805
	0.594714	0.780866	0.715859	0.715375	0.852472	0.562178	0.779377	0.677594	0.714576
	0.591249	0.747166	0.60158	0.788546	0.923242	0.667739	0.853082	0.263216	0.715142
	0.624449	0.876819	0.867382	0.732959	NaN	0.874694	0.666279	0.800683	0.725794
	0.617967	0.762767	0.913311	0.632664	0.567587	0.825774	0.876652	0.624115	0.70904
	0.605913	0.828207	0.852224	0.804839	0.792409	0.524487	0.784777	0.673196	0.763742
	0.608243	0.801678	0.767106	0.789741	0.858707	0.862335	0.809308	0.785013	0.708564
	0.251101	0.828248	0.8337	0.704593	0.755719	0.834215	0.750904	0.827633	0.706102
	0.383041	0.783628	0.77559	0.79452	0.78565	0.773282	0.791122	0.792193	0.861233
	0.278795	0.862335	NaN	0.672795	0.876428	0.664097	0.778021	0.694476	0.749128
	0.366889	0.890043	0.870461	0.648068	0.8337	0.750757	0.701081	0.625198	0.710977
	NaN	0.752311	0.917101	0.729667	0.666407	0.620606	0.863618	0.635923	0.720264
	0.613135	0.779885	0.916025	0.783896	0.758114	0.81736	0.678402	0.794428	0.709251
	0.564978	0.828239	0.92511	0.818282	0.479607	0.86305	0.724102	0.790482	0.719818
	0.366964	0.74123	0.884658	0.7541	0.689258	0.459481	0.793879	0.668192	0.7498
	0.361188	0.802863	0.690365	0.745595	0.881923	0.816983	0.828951	0.674258	0.774976
	0.553821	0.856514	0.866772	0.656265	0.665975	0.596616	0.823412	0.774229	0.762115
	0.616183	0.771369	0.851895	0.605533	0.755293	0.865177	0.820485	0.824056	0.706097
	0.568753	0.86118	0.921867	0.722445	0.560977	0.878855	0.630694	0.708613	0.706733
	0.590777	0.320485	0.795484	0.69163	0.715859	0.764317	0.811697	0.817213	0.770157
	0.573772	0.868342	0.898678	0.764882	0.48792	0.695679	0.809712	0.825823	0.719299
	0.413083	0.889798	0.717581	0.60449	0.572687	0.719681	NaN	0.630972	0.788546
	0.281862	0.915198	0.685654	0.789391	0.542895	0.693729	0.677286	0.822701	0.73513
	0.347524	0.895941	0.741121	0.796126	0.620182	0.876609	0.754352	0.653084	0.735056
	0.583829	0.762626	0.619352	NaN	0.937225	0.866618	0.752128	0.820485	0.714375
	0.589522	0.751612	0.636661	0.77978	0.746742	NaN	0.635234	0.824006	0.468062
	0.351322	0.770925	0.613168	0.767067	0.656094	0.725306	0.709251	0.648868	0.720299

## Sheet: S2
max value	1	1
upper quartile	0.928279	0.967213
median	0.854508	0.907787
lower quartile	0.758197	0.838115
min value	0.684426	0.778689
outliers
	1	0.94763
	0.705557	0.779424
	0.917333	0.802474
	0.981396	0.977258
	0.925152	0.884378
	0.972783	0.843599
	0.769608	0.907787
	NaN	0.903129
	0.806342	0.968401
	0.846921	0.944185
	0.804465	0.790959
	0.928279	0.940897
	0.961083	0.946917
	0.684426	0.978556
	0.854508	1
	0.909742	0.890346
	0.918264	0.962021
	0.991731	NaN
	0.944925	0.967213
	0.89766	0.788835
	0.698268	0.878326
	0.860573	0.879044
	0.813324	0.920888
	0.758197	0.973067
	0.807644	0.835902
	0.73829	0.976045
	0.694294	0.812408
	0.707705	0.838115

## Sheet: S3
max value	0.907975	1	0.907975	0.95501	0.97546	1	0.997955	1	0.995885	1	1	1	1	1	1	1
upper quartile	0.777096	0.875256	0.777096	0.907975	0.907975	0.932515	0.932515	0.97137	0.940329	0.977366	0.960905	0.995885	0.960905	0.995885	0.977366	0.995885
median	0.656442	0.822086	0.689162	0.920245	0.834356	0.879346	0.852761	0.907975	0.87037	0.907407	0.893004	0.934156	0.893004	0.934156	0.907407	0.940329
lower quartile	0.582822	0.758691	0.619632	0.758691	0.773006	0.803681	0.773006	0.848671	0.8107	0.841564	0.820988	0.864198	0.823045	0.866255	0.841564	0.87037
min value	0.402863	0.693252	0.468303	0.715746	0.678937	0.758691	0.715746	0.773006	0.746914	0.783951	0.759259	0.804527	0.759259	0.804527	0.771605	0.8107
outliers
	0.475023	0.845324	0.617032	0.912868	0.758382	0.900079	0.762882	0.887703	0.751559	0.977366	0.970141	0.829412	0.793259	0.995899	0.866246	0.841529
	0.661895	0.708418	0.658177	0.737322	0.838705	0.799575	0.852761	0.927298	0.889144	0.801299	0.910574	0.907237	1	0.866255	NaN	1
	0.75983	0.779555	0.907975	0.757889	0.762123	0.770284	0.984014	0.905449	0.813242	0.907407	1	0.995885	0.953349	0.934156	0.824257	0.923089
	0.582822	0.825904	0.649775	0.95501	0.909878	0.962345	0.980142	0.777039	0.776416	0.988418	0.787148	0.974671	0.963853	0.96253	0.836968	0.832881
	0.44644	0.822086	0.795684	0.914631	0.805117	0.766638	0.748248	0.848671	0.821387	0.930408	0.960905	0.836349	0.775791	0.808272	0.926054	0.921178
	0.501266	0.950367	0.772589	0.917431	0.898882	0.808502	NaN	NaN	0.995885	0.80969	0.784093	0.996542	0.957792	0.862901	0.795282	0.857618
	0.641455	1	0.721669	0.715762	0.747998	0.883049	0.817325	0.78982	0.937358	0.895483	0.85053	0.813498	0.796867	0.997799	0.898008	0.87037
	0.636393	0.839736	0.567582	0.907975	0.97546	0.879024	0.891157	0.967887	0.8961	0.870632	0.887479	0.99907	0.986653	0.995885	0.977366	0.940329
	0.813061	0.967533	0.668777	0.918256	0.810876	0.932515	0.924008	0.811026	0.952157	0.801786	0.893004	0.934156	0.882139	0.946801	0.808509	0.971758
	0.738725	0.814172	0.646423	0.915684	0.886312	0.937116	0.928048	0.949082	0.780032	0.841564	0.881841	0.902134	0.876873	0.980962	0.841564	0.996459
	0.432095	0.851292	0.642454	0.883676	0.80086	0.898424	0.840906	0.986128	0.747518	0.809516	0.974731	0.977138	0.981264	0.996735	0.891535	0.996255
	0.665983	0.756917	0.734417	0.913116	0.919402	0.879346	0.932515	0.904655	0.940329	0.784025	0.887404	0.95382	0.83954	1	0.80058	0.834493
	0.907975	0.734683	0.552587	0.911725	0.968989	0.974746	0.773006	0.97721	0.896576	0.921559	0.894517	0.895071	0.946507	0.997453	0.851247	0.964858
	0.777096	0.758691	NaN	0.778732	0.903411	0.883711	0.950317	0.808651	0.863977	0.919747	0.820988	0.996887	0.920959	0.904246	0.958384	0.876272
	0.784625	0.985155	0.777096	0.758691	NaN	0.797619	0.763087	0.884666	0.846502	NaN	0.780795	0.902398	0.760951	NaN	0.992838	0.998505
	0.649764	0.86067	0.857322	0.926385	0.773006	0.847002	0.836422	0.880698	0.973734	0.959437	0.973876	0.998465	0.956084	0.989141	0.895156	NaN
	0.586773	0.810725	0.84743	0.937604	0.956232	0.975613	0.763399	0.947432	0.87037	0.844182	0.906522	0.856521	0.990749	0.885058	0.950313	0.939737
	0.402863	0.748136	0.689162	0.846075	0.774936	1	0.844547	0.923018	0.917625	0.992906	0.814072	0.971819	0.989353	0.942295	0.992476	0.87349
	NaN	0.824692	0.619632	0.920245	0.822444	NaN	0.916952	1	0.8107	0.888662	NaN	1	0.808188	0.910456	1	0.98843
	0.777255	0.761694	0.741989	0.746428	0.888372	0.842744	0.767398	0.990191	0.767606	0.89511	0.924335	0.822495	0.797941	0.852706	0.953839	0.961349
	0.644573	0.787878	0.638349	0.755629	0.856295	0.862412	0.889159	0.843383	0.843548	1	0.917601	0.864198	0.893004	0.912672	0.986622	0.951369
	0.890247	NaN	0.755243	0.813102	0.697285	0.835971	0.758265	0.993288	0.845496	0.800487	0.775145	0.849779	0.823789	0.991947	0.866712	0.986564
	0.726432	0.875256	0.493861	0.912155	0.734935	0.969966	0.966083	0.945064	0.967212	0.984661	0.825779	0.984711	0.87231	0.933971	0.981846	0.848199
	0.538993	0.884126	0.698804	0.912558	0.77493	0.761624	0.997955	0.980917	0.893404	0.982499	0.967004	NaN	0.909432	0.888992	0.907407	0.935016
	0.890193	0.727234	0.616091	0.921276	0.907975	0.803681	0.851376	0.869499	0.765621	0.860525	0.849613	0.889711	0.823045	0.997709	0.80206	0.997231
	0.656442	0.728866	0.839633	0.839891	0.834356	0.889014	0.944966	0.97137	0.953471	0.98437	0.812682	0.996089	0.848271	0.831355	0.982534	0.996216
	0.591675	0.937042	0.534709	NaN	0.761533	0.915409	0.913873	0.791736	NaN	0.960935	0.909657	0.886998	NaN	0.831551	0.946913	0.857504
	0.752251	0.784215	0.863744	0.752361	0.967381	0.798184	0.852631	0.907975	0.969383	0.940588	0.981538	0.981541	0.960905	0.838969	0.929502	0.995885

[truncated: 4 more sheets: S4, S5, S6, S7]
